# Supplementary material for: Tracking and analyzing the spatio-temporal changes of rice planting structure in Poyang Lake using multi-model fusion method with sentinel-2 multi temporal data
Source: PLoS One. 2025 Apr 7;20(4):e0320781. doi: 10.1371/journal.pone.0320781 (PMC11975077; doi:10.1371/journal.pone.0320781)
Supplement: S2 File — (ZIP) [file pone.0320781.s002.zip]

Archive with 101 entries (97 files):
- Raw Data/Figure 3, 8, 9, 10.xlsx
- Raw Data/Training Sample Set.csv
- Raw Data/Classification Result Validation.csv (Figure 6, Table 3)
- Raw Data/
- Raw Data/Spatial distribution map of rice planting structure in Poyang Lake area from 2018 to 2023.(Figure 7)/
- Raw Data/Spatial distribution map of rice planting structure in Poyang Lake area from 2018 to 2023.(Figure 7)/2018.tfw
- Raw Data/Spatial distribution map of rice planting structure in Poyang Lake area from 2018 to 2023.(Figure 7)/2018.tif
- Raw Data/Spatial distribution map of rice planting structure in Poyang Lake area from 2018 to 2023.(Figure 7)/2018.tif.aux.xml
- Raw Data/Spatial distribution map of rice planting structure in Poyang Lake area from 2018 to 2023.(Figure 7)/2018.tif.vat.cpg
- Raw Data/Spatial distribution map of rice planting structure in Poyang Lake area from 2018 to 2023.(Figure 7)/2018.tif.vat.dbf
- Raw Data/Spatial distribution map of rice planting structure in Poyang Lake area from 2018 to 2023.(Figure 7)/2018.tif.xml
- Raw Data/Spatial distribution map of rice planting structure in Poyang Lake area from 2018 to 2023.(Figure 7)/2019.tfw
- Raw Data/Spatial distribution map of rice planting structure in Poyang Lake area from 2018 to 2023.(Figure 7)/2019.tif
- Raw Data/Spatial distribution map of rice planting structure in Poyang Lake area from 2018 to 2023.(Figure 7)/2019.tif.aux.xml
- Raw Data/Spatial distribution map of rice planting structure in Poyang Lake area from 2018 to 2023.(Figure 7)/2019.tif.vat.cpg
- Raw Data/Spatial distribution map of rice planting structure in Poyang Lake area from 2018 to 2023.(Figure 7)/2019.tif.vat.dbf
- Raw Data/Spatial distribution map of rice planting structure in Poyang Lake area from 2018 to 2023.(Figure 7)/2019.tif.xml
- Raw Data/Spatial distribution map of rice planting structure in Poyang Lake area from 2018 to 2023.(Figure 7)/2020.tfw
- Raw Data/Spatial distribution map of rice planting structure in Poyang Lake area from 2018 to 2023.(Figure 7)/2020.tif
- Raw Data/Spatial distribution map of rice planting structure in Poyang Lake area from 2018 to 2023.(Figure 7)/2020.tif.aux.xml
- Raw Data/Spatial distribution map of rice planting structure in Poyang Lake area from 2018 to 2023.(Figure 7)/2020.tif.vat.cpg
- Raw Data/Spatial distribution map of rice planting structure in Poyang Lake area from 2018 to 2023.(Figure 7)/2020.tif.vat.dbf
- Raw Data/Spatial distribution map of rice planting structure in Poyang Lake area from 2018 to 2023.(Figure 7)/2020.tif.xml
- Raw Data/Spatial distribution map of rice planting structure in Poyang Lake area from 2018 to 2023.(Figure 7)/2021.tfw
- Raw Data/Spatial distribution map of rice planting structure in Poyang Lake area from 2018 to 2023.(Figure 7)/2021.tif
- Raw Data/Spatial distribution map of rice planting structure in Poyang Lake area from 2018 to 2023.(Figure 7)/2021.tif.aux.xml
- Raw Data/Spatial distribution map of rice planting structure in Poyang Lake area from 2018 to 2023.(Figure 7)/2021.tif.vat.cpg
- Raw Data/Spatial distribution map of rice planting structure in Poyang Lake area from 2018 to 2023.(Figure 7)/2021.tif.vat.dbf
- Raw Data/Spatial distribution map of rice planting structure in Poyang Lake area from 2018 to 2023.(Figure 7)/2021.tif.xml
- Raw Data/Spatial distribution map of rice planting structure in Poyang Lake area from 2018 to 2023.(Figure 7)/2022.tfw
- Raw Data/Spatial distribution map of rice planting structure in Poyang Lake area from 2018 to 2023.(Figure 7)/2022.tif
- Raw Data/Spatial distribution map of rice planting structure in Poyang Lake area from 2018 to 2023.(Figure 7)/2022.tif.aux.xml
- Raw Data/Spatial distribution map of rice planting structure in Poyang Lake area from 2018 to 2023.(Figure 7)/2022.tif.vat.cpg
- Raw Data/Spatial distribution map of rice planting structure in Poyang Lake area from 2018 to 2023.(Figure 7)/2022.tif.vat.dbf
- Raw Data/Spatial distribution map of rice planting structure in Poyang Lake area from 2018 to 2023.(Figure 7)/2022.tif.xml
- Raw Data/Spatial distribution map of rice planting structure in Poyang Lake area from 2018 to 2023.(Figure 7)/2023.tfw
- Raw Data/Spatial distribution map of rice planting structure in Poyang Lake area from 2018 to 2023.(Figure 7)/2023.tif
- Raw Data/Spatial distribution map of rice planting structure in Poyang Lake area from 2018 to 2023.(Figure 7)/2023.tif.aux.xml
- Raw Data/Spatial distribution map of rice planting structure in Poyang Lake area from 2018 to 2023.(Figure 7)/2023.tif.vat.cpg
- Raw Data/Spatial distribution map of rice planting structure in Poyang Lake area from 2018 to 2023.(Figure 7)/2023.tif.vat.dbf
- Raw Data/Spatial distribution map of rice planting structure in Poyang Lake area from 2018 to 2023.(Figure 7)/2023.tif.xml
- Raw Data/Machine learning Model.txt
- Raw Data/Scoring Strategy.txt
- Raw Data/The labeling data of field survey (Figure 2a)/
- Raw Data/The labeling data of field survey (Figure 2a)/Double.CPG
- Raw Data/The labeling data of field survey (Figure 2a)/Double.dbf
- Raw Data/The labeling data of field survey (Figure 2a)/Double.prj
- Raw Data/The labeling data of field survey (Figure 2a)/Double.sbn
- Raw Data/The labeling data of field survey (Figure 2a)/Double.sbx
- Raw Data/The labeling data of field survey (Figure 2a)/Double.shp
- Raw Data/The labeling data of field survey (Figure 2a)/Double.shp.xml
- Raw Data/The labeling data of field survey (Figure 2a)/Double.shx
- Raw Data/The labeling data of field survey (Figure 2a)/Other.CPG
- Raw Data/The labeling data of field survey (Figure 2a)/Other.dbf
- Raw Data/The labeling data of field survey (Figure 2a)/Other.prj
- Raw Data/The labeling data of field survey (Figure 2a)/Other.sbn
- Raw Data/The labeling data of field survey (Figure 2a)/Other.sbx
- Raw Data/The labeling data of field survey (Figure 2a)/Other.shp
- Raw Data/The labeling data of field survey (Figure 2a)/Other.shp.xml
- Raw Data/The labeling data of field survey (Figure 2a)/Other.shx
- Raw Data/The labeling data of field survey (Figure 2a)/Regenerated.CPG
- Raw Data/The labeling data of field survey (Figure 2a)/Regenerated.dbf
- Raw Data/The labeling data of field survey (Figure 2a)/Regenerated.prj
- Raw Data/The labeling data of field survey (Figure 2a)/Regenerated.sbn
- Raw Data/The labeling data of field survey (Figure 2a)/Regenerated.sbx
- Raw Data/The labeling data of field survey (Figure 2a)/Regenerated.shp
- Raw Data/The labeling data of field survey (Figure 2a)/Regenerated.shp.xml
- Raw Data/The labeling data of field survey (Figure 2a)/Regenerated.shx
- Raw Data/The labeling data of field survey (Figure 2a)/Single.CPG
- Raw Data/The labeling data of field survey (Figure 2a)/Single.dbf
- Raw Data/The labeling data of field survey (Figure 2a)/Single.prj
- Raw Data/The labeling data of field survey (Figure 2a)/Single.sbn
- Raw Data/The labeling data of field survey (Figure 2a)/Single.sbx
- Raw Data/The labeling data of field survey (Figure 2a)/Single.shp
- Raw Data/The labeling data of field survey (Figure 2a)/Single.shp.xml
- Raw Data/The labeling data of field survey (Figure 2a)/Single.shx
- Raw Data/Visual Interpretation Sample Set (Figure 2b)/
- Raw Data/Visual Interpretation Sample Set (Figure 2b)/Double.CPG
- Raw Data/Visual Interpretation Sample Set (Figure 2b)/Double.dbf
- Raw Data/Visual Interpretation Sample Set (Figure 2b)/Double.prj
- Raw Data/Visual Interpretation Sample Set (Figure 2b)/Double.shp
- Raw Data/Visual Interpretation Sample Set (Figure 2b)/Double.shp.xml
- Raw Data/Visual Interpretation Sample Set (Figure 2b)/Double.shx
- Raw Data/Visual Interpretation Sample Set (Figure 2b)/Other.CPG
- Raw Data/Visual Interpretation Sample Set (Figure 2b)/Other.dbf
- Raw Data/Visual Interpretation Sample Set (Figure 2b)/Other.prj
- Raw Data/Visual Interpretation Sample Set (Figure 2b)/Other.shp
- Raw Data/Visual Interpretation Sample Set (Figure 2b)/Other.shp.xml
- Raw Data/Visual Interpretation Sample Set (Figure 2b)/Other.shx
- Raw Data/Visual Interpretation Sample Set (Figure 2b)/Regenerated.CPG
- Raw Data/Visual Interpretation Sample Set (Figure 2b)/Regenerated.dbf
- Raw Data/Visual Interpretation Sample Set (Figure 2b)/Regenerated.prj
- Raw Data/Visual Interpretation Sample Set (Figure 2b)/Regenerated.shp
- Raw Data/Visual Interpretation Sample Set (Figure 2b)/Regenerated.shp.xml
- Raw Data/Visual Interpretation Sample Set (Figure 2b)/Regenerated.shx
- Raw Data/Visual Interpretation Sample Set (Figure 2b)/Single.CPG
- Raw Data/Visual Interpretation Sample Set (Figure 2b)/Single.dbf
- Raw Data/Visual Interpretation Sample Set (Figure 2b)/Single.prj
- Raw Data/Visual Interpretation Sample Set (Figure 2b)/Single.shp
- Raw Data/Visual Interpretation Sample Set (Figure 2b)/Single.shp.xml
- Raw Data/Visual Interpretation Sample Set (Figure 2b)/Single.shx
