# Supplementary material for: Tracking and analyzing the spatio-temporal changes of rice planting structure in Poyang Lake using multi-model fusion method with sentinel-2 multi temporal data
Source: PLoS One. 2025 Apr 7;20(4):e0320781. doi: 10.1371/journal.pone.0320781 (PMC11975077; doi:10.1371/journal.pone.0320781)
Supplement: S2 File — (ZIP) [file pone.0320781.s002.zip › Raw Data/Figure 3, 8, 9, 10.xlsx]

## Sheet: Figure 3
	NDVI
Month	Double-cropping rice	Mid-season rice	Single-cropping late rice	Regenerated rice	Water	Construction land	Bare soil	Meadow	Forest
1	0.20037	0.14579	0.0941	0.18797	-0.13709	0.08847	0.18622	0.17117	0.44938
2	0.2689	0.22512	0.10706	0.20432	-0.14185	0.10877	0.16641	0.18397	0.46216
3	0.10778	0.26355	0.13027	0.18223	-0.10151	0.10401	0.17418	0.24937	0.52506
4	0.24346	0.17634	0.14195	0.13888	0.01654	0.11679	0.202	0.37744	0.46265
5	0.64403	0.23726	0.09475	0.29455	0.00677	0.08947	0.21729	0.39523	0.73358
6	0.70552	0.71407	0.17061	0.76574	-0.06567	0.10727	0.26015	0.46316	0.73382
7	0.34374	0.74264	0.30169	0.70012	-0.00275	0.17519	0.20025	0.61128	0.74411
8	0.57833	0.68166	0.67609	0.45406	0.00502	0.10025	0.22055	0.54135	0.68171
9	0.81563	0.32861	0.79752	0.72411	-0.06241	0.08296	0.19574	0.60175	0.74461
10	0.66644	0.24047	0.746	0.6341	0.01053	0.11328	0.18346	0.58697	0.66716
11	0.21639	0.20326	0.19198	0.21498	-0.18973	0.101	0.16116	0.56466	0.64486
12	0.21182	0.1909	0.11548	0.21258	-0.13183	0.10126	0.25664	0.43709	0.54236

## Sheet: Figure 8
	Area						proportion
Year	Double-cropping rice	Single-cropping rice	Regenerated rice	Total		Year	Double-cropping rice	Single-cropping rice	Regenerated rice
2023	70803.3	302336	38926	410042		2023	17.2673	73.7329	9.49315
2022	71857.9	304120	27262	403240		2022	17.8201	75.4191	6.76073
2021	87205	273412	42538.8	403156		2021	21.6306	67.8179	10.5515
2020	138604	276858	11925.7	427387		2020	32.4305	64.7792	2.79037
2019	114097	285598	22287.9	421983		2019	27.0383	67.68	5.28171
2018	135076	277890	13591.7	426558		2018	31.6666	65.1471	3.18637

## Sheet: Figure 9
		proportion
	Average slope	Double-cropping rice	Single-cropping rice	Regenerated rice			Elevation
	2.5735	31.0037	61.137	7.85933		Year	Double-cropping rice	Single-cropping rice	Regenerated rice
	2.91306	38.0929	45.8217	16.0854		2023	15.694	22.097	26.315
	3.3497	47.4461	44.2448	8.30912		2022	16.405	21.369	22.039
	4.17656	14.2662	82.6212	3.11259		2021	16.592	21.782	18.755
	4.60739	14.8886	81.0797	4.03172		2020	17.577	20.621	20.177
	5.28306	5.65926	91.8907	2.45004		2019	17.6338	20.997	17.349
	5.33863	9.20781	83.4303	7.36193		2018	17.258	20.385	19.009
	5.40521	7.92314	89.0001	3.07674
	5.86593	7.87349	86.7743	5.35218
	6.06941	21.4219	74.1763	4.40185
	7.35025	7.09903	87.8645	5.03648
	7.55347	7.71477	89.0014	3.28389
	10.2801	8.89393	87.6858	3.42024
	12.6167	6.25819	88.5132	5.22864

## Sheet: Figure 10
	proportion
	Double-cropping rice	Single-cropping rice	Regenerated rice	Temperature	Precipitation	Income	Number	CFCI	CAPI	Price
	31.6666	65.1471	3.18637	18.9	1543	3721	28836	450	103.45	2.46
	27.0383	67.68	5.28171	18.9	1782	3962	29077	430	98.76	2.46
	32.4305	64.7792	2.79037	19.1	1961	4072	28560	400	90	2.48
	21.6306	67.8179	10.5515	19.6	1580	4432	29251	420	92.1	2.5
	17.8201	75.4191	6.76073	19.3	1567	4615	29562	600	95.5	2.53
	17.2673	73.7329	9.49315	19.1	1576.3	4780	29753	580	90.35	2.55
