# Supplementary material for: Tracking and analyzing the spatio-temporal changes of rice planting structure in Poyang Lake using multi-model fusion method with sentinel-2 multi temporal data
Source: PLoS One. 2025 Apr 7;20(4):e0320781. doi: 10.1371/journal.pone.0320781 (PMC11975077; doi:10.1371/journal.pone.0320781)
Supplement: S2 File — (ZIP) [file pone.0320781.s002.zip › Raw Data/Training Sample Set.csv]

2022_01_nd	2022_02_nd	2022_03_nd	2022_04_nd	2022_05_nd	2022_06_nd	2022_07_nd	2022_08_nd	2022_09_nd	2022_10_nd	2022_11_nd	2022_12_nd	Actual crop types
0.199307	0.216661	0.328461	0.0129961	0.172122	0.773454	0.724304	0.304503	0.821864	0.750343	0.197067	0.19429	3
0.133488	0.210471	0.268128	0.118654	0.141613	0.11349	0.37041	0.475644	0.748706	0.541989	0.194161	0.19369	1
0.0619929	0.0977662	0.273806	0.410863	0.516228	0.0865672	0.0493359	0.184776	0.451498	0.473139	0.407328	0.34386	4
0.204938	0.230714	0.324047	0.350391	0.163265	0.475617	0.73227	0.591742	0.339315	0.393809	0.396091	0.281497	1
0.181516	0.217298	0.226685	0.261548	0.359185	0.43035	0.768526	0.788936	0.691999	0.27754	0.201076	0.187447	1
0.113213	0.168016	0.0860215	-0.0921228	0.146159	0.0615446	0.135053	0.101487	-0.0579084	-0.204545	0.0310606	0.11359	4
0.168632	0.154277	0.106839	0.0185784	0.426938	0.792413	0.043257	0.208414	0.769231	0.723986	0.200298	0.1338	2
0.547399	0.726402	0.722222	0.70812	0.476849	0.218266	0.751101	0.734274	0.624662	0.261221	0.424808	0.704361	4
-0.115336	0.0677666	0.0211014	0.24952	0.0705746	0.140278	0.231851	0.251225	0.278016	0.0500511	-0.109121	0.0701708	4
0.175292	0.187459	0.340637	0.286261	0.356044	0.30143	0.35761	0.370676	0.448886	0.328046	0.290177	0.178429	4
0.173043	0.232899	0.126137	0.198773	0.296434	0.654863	0.317737	0.533434	0.785663	0.61465	0.173575	0.18017	2
0.0491729	-0.0143416	0.000740741	0.137105	0.118664	0.527921	0.760399	0.702974	0.789293	0.404132	-0.121724	0.0967656	1
0.172854	0.184029	0.184136	0.179641	0.32993	0.204997	0.68992	0.715853	0.632201	0.238406	0.1727	0.173865	1
0.170846	0.617249	0.734664	0.645915	0.004	0.000853971	-0.0900585	-0.0728281	-0.148543	0.0918695	0.233638	0.411825	4
0.178317	0.256353	0.186279	0.166093	0.274259	0.23992	0.635706	0.723113	0.802571	0.449427	0.161603	0.14902	1
0.0564896	0.0645307	0.0289781	0.168662	0.180654	0.186589	0.0532544	0.208501	0.302885	0.135526	-0.0432277	-0.0547798	4
0.424066	0.418844	0.505853	0.394777	0.582761	0.73221	0.707647	0.719664	0.697352	0.634554	0.526158	0.418652	4
0.203505	0.220438	0.383303	0.537739	0.576224	0.267717	0.476234	0.488425	0.430778	0.435897	0.421091	0.2847	4
-0.153477	-0.291843	-0.0498041	-0.295903	0.517	0.652026	0.124605	-0.0887021	0.0230286	-0.214286	-0.0751624	-0.0778792	4
0.573287	0.69507	0.800216	0.731728	0.697158	-0.0448331	-0.176907	-0.0503829	-0.0995595	0.0262258	0.759944	0.755954	4
0.276112	0.392791	0.466517	0.396644	0.401813	0.233762	0.743964	0.751599	0.722424	0.408132	0.286799	0.234825	1
0.204051	0.258926	0.208914	0.120119	0.56416	0.742981	0.635937	0.191308	0.787331	0.666581	0.190251	0.224004	3
0.249486	0.272277	0.408726	0.272656	0.485253	0.730439	0.725911	0.702952	0.76134	0.731731	0.60679	0.349359	1
0.175518	0.211494	0.3048	0.328268	0.300479	0.268174	0.622836	0.676589	0.695032	0.257489	0.108554	0.111111	2
0.158271	0.202103	0.157895	0.133011	0.391982	0.57105	0.452814	0.590708	0.807377	0.532949	0.148739	0.155499	2
0.269738	0.437099	0.357073	0.0873712	0.505162	0.701923	0.53027	0.622342	0.804721	0.620888	0.278846	0.286581	2
0.217029	0.187192	0.26423	0.215906	0.365724	0.497337	0.590949	0.470678	0.500982	0.454666	0.382748	0.27458	4
0.281635	0.36967	0.415475	0.364035	0.275544	0.209345	0.706748	0.714286	0.754851	0.660524	0.243836	0.209391	1
0.545649	0.613462	0.489712	0.574596	0.523862	0.481552	0.605903	0.677213	0.593541	0.386902	0.439066	0.494725	4
0.145027	0.169525	0.121835	0.167488	0.431436	0.752389	0.195374	0.542698	0.765604	0.602223	0.132014	0.161475	2
0.156221	0.194686	0.60198	0.663861	0.705843	0.502996	0.734517	0.706527	0.70901	0.628556	0.564021	0.299497	4
0.637302	0.63451	0.623857	0.559801	0.639302	0.734424	0.752459	0.70398	0.758865	0.709091	0.734532	0.682858	4
0.369579	0.394357	0.535563	0.334064	0.422137	0.630368	0.705044	0.690814	0.707274	0.635477	0.390503	0.264602	2
0.163289	0.154442	0.106383	0.0556955	0.662263	0.777421	0.675564	0.279826	0.719191	0.658438	0.196894	0.164142	3
0.201763	0.257124	0.226067	0.214926	0.270695	0.726048	0.582913	0.298745	0.398804	0.411503	0.38064	0.335746	1
0.121604	0.15	0.192917	0.057393	0.215317	0.040404	0.70173	0.698005	0.758723	0.568627	0.10456	0.1806	1
0.192558	0.265659	0.346628	0.340144	0.165477	0.320976	0.766558	0.776506	0.725918	0.495098	0.241617	0.200453	1
0.100775	0.174312	0.111688	0.251695	0.678942	0.765644	0.268398	0.650909	0.749266	0.604877	0.166287	0.126568	2
0.189466	0.256991	0.310821	0.405683	0.312331	0.131827	0.727018	0.690636	0.774141	0.71483	0.201192	0.178954	1
0.421751	0.659184	0.814881	0.751795	0.319267	-0.0637532	-0.140872	-0.0849522	-0.161059	-0.313643	0.304728	0.411205	4
0.184862	0.274809	0.431101	0.401198	0.274078	0.57558	0.739087	0.718886	0.637101	0.281147	0.35233	0.248252	1
0.194196	0.168557	0.191472	0.195741	0.153652	0.229957	0.769805	0.726393	0.761046	0.376276	0.220573	0.159019	1
0.11733	0.159527	0.0959427	0.201604	0.263617	0.761989	0.620314	0.450909	0.744288	0.57917	0.139654	0.155899	3
0.00379867	-0.00771208	0.0128378	-0.232298	-0.147679	0.0650995	0.503738	0.761767	0.772575	0.617495	0.197889	0.179826	1
0.333891	0.56909	0.566518	0.169485	0.12481	0.638621	0.662911	0.607261	0.746047	0.591455	0.414942	0.182656	2
0.225786	0.226446	0.316846	0.359617	0.421505	0.487588	0.442572	0.11638	0.468404	0.351093	0.357529	0.263383	4
0.103279	0.161053	0.147342	0.0982043	0.477801	0.765059	0.656403	0.193986	0.790389	0.678849	0.203693	0.169599	3
0.504735	0.532523	0.734392	0.703955	0.669837	0.0224904	-0.050505	0.00923206	-0.0768772	0.0518868	0.677083	0.669361	4
0.119167	0.139921	0.232506	0.304959	0.297374	0.24984	0.380902	0.733237	0.7418	0.6265	0.152914	0.143843	1
0.173645	0.187703	0.0464789	0.0833708	0.0668467	0.126846	0.789579	0.656164	0.735952	0.238933	0.28657	0.242325	1
0.100986	0.124348	0.169355	0.117757	-0.0246846	-0.0450344	0.158035	0.146533	0.116028	-0.0224719	-0.0865513	-0.116254	4
0.192195	0.354143	0.395496	0.121143	0.44016	0.690948	0.525795	0.674645	0.831972	0.662408	0.241398	0.238308	2
0.171178	0.163137	0.234273	0.256354	0.344207	0.152873	0.353098	0.685804	0.741699	0.658657	0.144553	0.147529	1
0.502604	0.581895	0.137466	0.243033	0.139619	0.499301	0.564301	0.611442	0.808009	0.538365	0.4825	0.612016	1
0.184555	0.207221	0.135284	0.148618	0.773729	0.691771	0.630584	0.738067	0.742857	0.622316	0.170157	0.177819	2
0.165188	0.206372	0.116457	0.0801295	0.0862656	0.259951	0.709954	0.786737	0.730789	0.476916	0.146405	0.160221	1
0.0339711	0.0475782	0.133644	0.0734275	0.118708	0.0817147	0.074184	0.170758	0.139486	0.140376	0.0695103	0.032888	4
0.370121	0.358416	0.367289	0.480482	0.761979	0.815019	0.814506	0.467441	0.789976	0.770414	0.528326	0.461268	4
0.156026	0.164665	0.150784	-0.0794824	0.181939	0.665719	0.0361261	0.199496	0.782839	0.734115	0.133574	0.123309	2
0.187905	0.317579	0.299916	0.069134	0.359949	0.695624	0.358416	0.592856	0.765198	0.627486	0.204787	0.137146	2
0.184489	0.23655	0.192661	0.155269	0.249828	0.200142	0.740971	0.724295	0.683961	0.265172	0.157613	0.184624	1
0.270588	0.396756	0.578007	0.272031	0.322314	0.264924	0.556359	0.334097	0.769132	0.651386	0.286264	0.27223	1
0.0768415	0.166314	0.11241	0.157066	0.607152	0.740435	0.363684	0.490179	0.746732	0.589963	0.158971	0.166155	2
0.196764	0.2687	0.222123	0.215094	0.243462	0.507665	0.584009	0.760171	0.777563	0.479592	0.235521	0.227682	1
0.139064	0.202703	0.157397	0.118782	0.252928	0.72247	0.179167	0.682716	0.761353	0.625832	0.11659	0.162742	2
0.314248	0.406728	0.410329	0.249092	0.187484	0.162106	0.765438	0.701397	0.760374	0.463388	0.192227	0.215223	1
-0.307225	-0.388419	-0.182875	-0.264205	0.045666	-0.135439	-0.0201581	-0.250943	-0.23682	-0.284076	-0.38533	-0.289712	4
0.0799289	0.144262	-0.11066	0.0634082	-0.0722816	0.124208	0.702267	0.586207	0.772591	0.696694	0.173747	0.164187	1
-0.186352	-0.132304	-0.16182	-0.100065	0.142187	0.58578	0.595434	0.629261	0.741189	0.604872	0.460904	-0.152507	1
0.194904	0.208845	0.0625	0.0481779	0.155405	0.203441	0.230639	0.566964	0.771186	0.697232	0.213668	0.19475	2
0.11062	0.103565	0.127202	0.122356	0.141852	0.039783	0.181195	0.193632	0.299135	0.301638	0.345055	0.228288	4
0.172908	0.202186	0.290637	0.236449	0.193881	0.133353	0.688762	0.772036	0.768459	0.680995	0.16299	0.177676	1
0.243072	0.238763	0.577589	0.605489	0.678397	0.453333	0.600267	0.44871	0.372831	0.321289	0.406955	0.355495	4
0.203116	0.318436	0.365341	0.187343	0.140304	0.703456	0.7453	0.785835	0.711303	0.447717	0.208392	0.168323	1
0.182844	0.190492	0.147383	0.199223	0.628356	0.739256	0.641282	0.321959	0.760125	0.627493	0.1664	0.174511	2
0.188968	0.252929	0.280528	0.156735	0.409399	0.511977	0.557329	0.633136	0.797628	0.663603	0.182757	0.200218	1
0.420047	0.166146	0.135375	0.185459	0.258137	0.169667	0.215355	0.202589	0.382854	0.382882	0.420323	0.377178	4
-0.0308339	-0.0444744	0.100681	0.125646	0.145589	0.140496	0.717834	0.68937	0.737104	0.642141	0.0874251	0.0843564	1
0.122432	0.167539	0.238692	0.421229	0.258	-0.232031	-0.119784	-0.0904689	-0.175551	-0.271786	0.136044	0.155827	4
0.185697	0.153927	0.21271	0.217151	0.0849158	0.0911261	0.739154	0.751444	0.818863	0.703313	0.23689	0.242665	1
0.333797	0.34561	0.433748	0.222014	0.28953	0.35589	0.747388	0.775319	0.651075	0.29846	0.271863	0.252685	1
0.101358	0.0485532	0.132964	0.0758676	0.138674	0.191455	0.0733219	0.132911	0.218587	0.160781	0.178303	0.0548437	4
0.159768	0.219406	0.138662	0.195595	0.197503	-0.16629	0.132425	0.289571	0.734342	0.600112	0.18503	0.191086	1
0.186639	0.34632	0.260252	0.0533868	0.354472	0.298046	0.693563	0.786923	0.659722	0.263767	0.164071	0.184859	1
0.0807237	0.156023	0.27702	0.254474	0.0855379	0.336832	0.816781	0.766234	0.770511	0.608463	0.164388	0.162033	1
0.172646	0.277544	0.117767	0.154712	0.532998	0.647467	0.517536	0.309977	0.828386	0.65629	0.167219	0.127171	3
0.182993	0.240809	0.27664	0.227606	0.228404	0.520184	0.673633	0.769451	0.672647	0.259381	0.188119	0.200609	1
0.156735	0.411607	0.538408	0.611162	0.478261	-0.147305	0.0348387	0.03667	-0.0140598	0.148515	0.47564	0.440711	4
0.178626	0.502203	0.785697	0.717668	0.252909	-0.0321233	-0.0731035	0.0364483	0.0179787	-0.162267	0.377036	0.469303	4
0.422341	0.614788	0.196193	0.224868	-0.0865385	-0.171558	-0.214906	-0.0282353	-0.211429	-0.22682	0.162383	0.262849	4
0.144804	0.199284	0.184105	0.238736	0.500298	0.774965	0.660769	0.722853	0.754889	0.253012	0.662674	0.545652	1
0.291627	0.315642	0.685892	0.711626	0.705206	0.0570743	0.746556	0.741196	0.690128	0.659223	0.610414	0.275648	4
0.221684	0.28023	0.2156	0.18437	0.403543	0.216644	0.814536	0.5392	0.768986	0.304531	0.186407	0.198587	1
0.558408	0.569194	0.564179	0.566992	0.595021	0.679547	0.707896	0.690832	0.693034	0.586416	0.580015	0.562798	4
-0.0175042	0.000571102	0.0579318	0.11537	0.121693	0.113441	0.223739	0.198904	0.208333	0.205096	-0.00187441	-0.0207629	4
0.207221	0.361056	0.242347	0.0145994	0.589471	0.647788	0.644054	0.539418	0.782254	0.632088	0.232201	0.269998	2
0.205284	0.130838	0.0316082	0.205353	0.168734	0.767883	0.65569	0.757266	0.793982	0.648757	0.229764	0.158346	2
0.195307	0.17401	0.154342	0.136282	0.187117	0.278976	0.310454	0.341841	0.46241	0.352215	0.241397	0.202592	4
0.394607	0.437464	0.6768	0.561332	0.645357	0.303965	0.705225	0.64258	0.652386	0.562777	0.446379	0.284768	4
0.170357	0.177112	0.201871	0.132791	0.172028	0.174868	0.739958	0.723194	0.661392	0.282577	0.154097	0.188954	1
0.0957188	0.13615	0.190572	0.217391	0.30465	0.0042743	0.487073	0.593628	0.766382	0.662153	0.18285	0.134454	1
0.18415	0.202994	0.266998	0.0629515	0.440896	0.292999	0.788982	0.751474	0.760455	0.320745	0.21319	0.206084	1
0.413306	0.351518	0.432394	0.441785	0.67556	0.693677	0.768501	0.722086	0.719934	0.647836	0.578723	0.470282	4
0.550746	0.701917	0.657092	0.555129	0.532789	0.33789	0.629503	0.75136	0.535534	0.299371	0.410106	0.509488	4
0.0964344	0.432432	0.767051	0.369318	0.580339	0.278766	0.104887	0.153069	0.206607	0.0517733	0.467207	0.558442	4
-0.307354	-0.381623	-0.14983	-0.130491	-0.0789826	0.0636992	0.0259956	-0.207156	-0.246433	-0.272959	-0.362092	-0.257546	4
-0.0351846	-0.0428498	-0.0926407	-0.122244	0.0580357	0.258496	0.640194	0.693467	0.566073	0.590909	-0.196891	0.0267549	1
0.0384287	0.187807	-0.0910165	0.0210084	0.157049	0.27673	0.714345	0.755341	0.722987	0.543093	0.19834	0.112989	1
0.246516	0.439847	0.456199	0.533921	0.0821918	-0.134315	-0.105058	-0.0113676	0.108606	0.0456303	0.165299	0.16478	4
0.188593	0.252363	0.328931	0.166399	0.19569	0.703313	0.564849	0.35261	0.738462	0.553416	0.260096	0.318473	3
0.318015	0.53303	0.784077	0.746358	0.652016	-0.0321404	-0.102736	0.0483032	-0.015404	-0.130004	0.411677	0.437179	4
0.300652	0.184441	0.339967	0.303973	0.59164	0.656579	0.657214	0.597228	0.763263	0.583039	0.579515	0.361794	4
0.153264	0.209035	0.00315789	0.0121294	0.339543	0.453078	0.70145	0.703775	0.77971	0.646483	0.241026	0.0518439	1
0.501817	0.524395	0.544049	0.486975	0.532283	0.697799	0.732403	0.686304	0.738908	0.68943	0.633185	0.576674	4
0.218303	0.317919	0.326712	0.0682731	0.273159	0.373169	0.622052	0.769404	0.741259	0.308469	0.190556	0.21821	1
0.618985	0.624358	0.565743	0.110781	0.617565	0.691589	0.703603	0.695139	0.730437	0.628102	0.674361	0.657178	4
0.195524	0.149788	0.180508	0.165577	0.291863	0.782541	0.367277	0.253116	0.812662	0.713194	0.216624	0.157269	2
0.332537	0.363431	0.483411	0.505698	0.618269	0.691141	0.675418	0.543032	0.71294	0.554132	0.481151	0.358779	4
0.205486	0.269057	0.134543	0.195355	0.660131	0.771309	0.282421	0.345985	0.71521	0.613664	0.174242	0.18362	2
0.248957	0.388162	0.445649	0.413648	0.403186	0.521174	0.583845	0.720739	0.741555	0.333907	0.33286	0.346963	1
0.0859514	0.170286	0.198898	0.178281	0.622839	0.614088	0.174134	0.541436	0.794004	0.637825	0.156963	0.182344	2
0.219638	0.245919	0.465319	0.439679	0.659134	0.678887	0.419658	0.362553	0.426124	0.444504	0.297832	0.106156	4
0.225641	0.400636	0.407651	0.152681	0.488271	0.788047	0.595098	0.520375	0.806281	0.626301	0.284111	0.328004	2
0.546631	0.534271	0.545493	0.586648	0.610491	0.688381	0.712329	0.676001	0.694033	0.625044	0.655862	0.546627	4
0.124276	0.216384	0.173979	0.111639	0.452093	0.759888	0.527473	0.468149	0.824312	0.673877	0.160541	0.192226	3
0.258192	0.406737	0.412749	0.36291	0.218329	0.382022	0.6964	0.718347	0.715166	0.544534	0.165101	0.133609	1
0.100057	0.150545	0.135439	0.119759	0.135034	0.0588676	0.474649	0.738213	0.809249	0.710773	0.174421	0.175272	1
-0.015942	-0.0162338	-0.0433361	0.130496	0.298851	0.132042	0.293773	0.420955	0.387097	0.308294	0.217391	0.0647603	4
0.15635	0.193113	0.112278	0.0890618	0.51803	0.79211	0.08864	0.206727	0.786667	0.740535	0.166534	0.142963	2
0.19507	0.214919	0.318038	0.164104	0.18304	0.244015	0.493113	0.675008	0.728105	0.625888	0.203406	0.172711	2
-0.140794	-0.13252	-0.196938	-0.118812	0.155475	0.755913	0.762663	0.768573	0.744523	0.554067	-0.0585635	0.0051474	1
0.161037	0.0631715	-0.145656	-0.0989346	0.0576854	0.233034	0.799016	0.665286	0.733663	0.552642	0.0408163	-0.07173	1
0.165494	0.21114	0.121867	0.127614	0.267841	0.759869	0.247183	0.589215	0.768093	0.61276	0.112676	0.141745	2
0.221805	0.279114	0.282528	0.13802	0.556595	0.717431	0.567391	0.334765	0.797015	0.628557	0.236726	0.266337	3
0.272541	0.288018	0.455261	0.629834	0.758776	0.776985	0.751547	0.682612	0.748139	0.718239	0.605085	0.410398	4
0.388889	0.481262	0.387726	0.245679	0.317001	0.191886	0.735314	0.734629	0.727548	0.292372	0.215944	0.211521	1
0.239661	0.145049	0.192651	0.217312	0.208614	0.808385	0.62979	0.730683	0.814059	0.669303	0.227438	0.173381	2
0.190244	0.287518	0.375813	0.398021	0.576995	0.607008	0.642893	0.580884	0.706046	0.555375	0.445767	0.262676	4
0.134051	0.400956	0.702769	0.256415	0.282385	-0.0449141	-0.0956989	-0.0496652	-0.19369	-0.259067	0.353741	0.402597	4
0.200838	0.335689	0.338726	0.186728	0.339986	0.687151	0.550799	0.630686	0.759391	0.591673	0.289261	0.264922	2
0.179043	0.260854	0.429165	0.380007	0.259916	0.18756	0.42789	0.712223	0.781242	0.676269	0.262851	0.196522	1
0.211084	0.326586	0.333333	0.158276	0.389721	0.239827	0.788346	0.779181	0.735089	0.234764	0.276012	0.287489	1
0.436772	0.516854	0.521569	0.162519	0.338491	0.252026	0.806088	0.738421	0.797311	0.29826	0.313034	0.356991	1
0.228176	0.24812	0.160384	0.0955431	0.674118	0.74811	0.488287	0.740371	0.753238	0.673469	0.233294	0.258523	2
0.232116	0.16608	0.165067	0.214198	0.215259	0.634456	0.493004	0.414796	0.792053	0.649642	0.18686	0.191979	3
0.356265	0.278507	0.403315	0.497765	0.634178	0.594002	0.723346	0.637224	0.691101	0.546424	0.542983	0.382965	4
0.199711	0.242084	0.300204	0.10246	0.302804	0.352093	0.66064	0.75974	0.780344	0.51982	0.200353	0.197092	1
0.526623	0.538462	0.516773	0.588397	0.648886	0.761064	0.737476	0.529568	0.696142	0.596043	0.650261	0.601611	4
0.145349	-0.0459046	0.0147705	0.120202	0.175335	0.156117	0.213839	0.640075	0.728845	0.655456	0.194849	0.199413	2
-0.0653968	-0.0204962	0.2552	0.0154946	0.152778	0.464377	0.626604	0.712329	0.672437	0.578947	-0.0265781	-0.0142415	1
0.206701	0.250955	0.127301	0.131705	0.161987	0.344138	0.587042	0.660468	0.809461	0.70967	0.193961	0.182762	1
0.292213	0.348082	0.249245	0.204969	0.488239	0.655073	0.720741	0.348092	0.544715	0.361089	0.324803	0.354007	4
0.508755	0.52809	0.544723	0.482464	0.575714	0.660987	0.667324	0.686076	0.650413	0.58363	0.59946	0.526139	4
0.21433	0.405528	0.239344	0.275261	0.26732	0.647925	0.696858	0.203736	0.734907	0.618513	0.490534	0.230631	3
0.243529	0.412182	0.45012	0.155067	0.177724	0.240614	0.815887	0.72712	0.763862	0.371442	0.285996	0.254678	1
0.180219	0.2539	0.166667	0.0032077	0.237745	0.305444	0.739879	0.697575	0.656361	0.234646	0.150789	0.15288	1
0.196716	0.231395	0.165916	0.199851	0.164739	0.793119	0.131839	0.217458	0.749744	0.665397	0.220738	0.189353	2
-0.0998152	-0.140012	-0.029703	0.0537066	0.0480637	0.332603	0.792874	0.799469	0.781169	0.616699	0.167526	0.168742	1
0.171468	0.231533	0.259059	0.1812	0.614967	0.770535	0.451253	0.672497	0.8065	0.613833	0.185363	0.167328	2
0.439781	0.416956	0.492469	0.697495	0.33464	0.762356	0.710506	0.682797	0.711806	0.660741	0.573933	0.422556	4
0.0943894	0.173547	-0.179461	0.0664149	-0.0835063	0.051	0.00501327	-0.0576735	-0.123288	0.0286669	0.232173	0.181818	4
0.21425	0.221748	0.298668	0.294697	0.266281	0.139159	0.715132	0.746417	0.735156	0.243108	0.238301	0.23122	1
0.138418	0.141485	-0.00797	0.070761	0.0652174	0.390519	0.770698	0.810862	0.812138	0.433531	0.0478293	-0.00594059	1
0.174493	0.195349	0.196187	0.192021	0.529375	0.723684	0.667001	0.345548	0.817116	0.639419	0.207474	0.244277	3
0.181255	0.208811	0.106082	-0.0267559	0.348095	0.791623	0.0737974	0.120149	0.769015	0.721819	0.1644	0.12743	2
0.173453	0.156811	0.132955	0.150248	0.305292	0.549838	0.639454	0.33109	0.785389	0.639598	0.171137	0.243228	3
0.265991	0.303185	0.626846	0.626928	0.677895	0.482233	0.730983	0.694548	0.70295	0.644181	0.215686	0.20094	4
0.349729	0.255002	0.413924	0.562584	0.589548	0.740981	0.775769	0.714947	0.74072	0.642486	0.573654	0.390368	4
0.231966	0.263117	0.324756	0.306033	0.319049	0.365788	0.734804	0.721458	0.728319	0.286424	0.263931	0.249938	1
0.20623	0.281349	0.324347	0.180143	0.197582	0.743486	0.644654	0.656093	0.792028	0.642688	0.166705	0.216979	2
0.596747	0.598264	0.556301	0.514882	0.584791	0.732048	0.69973	0.720971	0.701596	0.646487	0.673271	0.615994	4
0.231108	0.368565	0.508784	0.442016	0.305287	0.205491	0.717634	0.756825	0.759883	0.596815	0.243262	0.220805	1
0.522466	0.513224	0.377274	0.468092	0.502151	0.588575	0.603444	0.558748	0.558134	0.478644	0.533404	0.511224	4
0.0358602	0.0241238	0.0350359	0.0349709	0.05	0.059224	0.0706601	0.0552799	0.0540416	0.0696429	0.0401848	0.0114943	4
0.310171	0.344948	0.228357	0.18713	0.287731	0.348434	0.578602	0.474791	0.638344	0.345652	0.515185	0.437739	1
0.211452	0.329997	0.33904	0.184118	0.616239	0.761594	0.267726	0.617141	0.760358	0.612687	0.187709	0.192046	2
0.245128	0.337786	0.384994	0.296841	0.467671	0.295663	0.706355	0.723409	0.732377	0.514136	0.239267	0.222071	1
0.186983	0.347599	0.213787	0.120076	0.669357	0.732082	0.310016	0.428405	0.787914	0.633455	0.188713	0.228499	2
0.184933	0.22656	0.363793	0.147459	0.183902	0.189383	0.756222	0.719918	0.70073	0.297297	0.150262	0.323278	1
0.0623898	0.0714004	0.228104	0.187327	0.295222	0.365385	0.375448	0.081937	0.399777	0.242915	0.0900555	0.19322	4
0.0462029	-0.00183655	0.047619	0.0930272	-0.00541477	0.158245	0.387107	0.415139	0.784946	0.667895	0.186144	0.197813	1
0.0548284	0.160883	0.130538	0.118235	-0.0160652	-0.0463338	0.105959	0.187672	0.779016	0.716507	0.339505	0.156446	1
0.431923	0.528622	0.477687	0.29225	0.287364	0.273112	0.700398	0.730568	0.759591	0.290061	0.443567	0.407382	2
0.192291	0.309268	0.155152	0.0865423	-0.0345137	0.105141	0.400463	0.592826	0.738337	0.616223	0.14557	0.138211	1
0.291925	0.40533	0.425979	0.416276	0.448889	0.404488	0.716605	0.74285	0.661556	0.299496	0.293026	0.273681	2
0.413189	0.46618	0.591645	0.347284	0.405215	0.183195	0.586407	0.750775	0.715731	0.270347	0.584339	0.601697	1
0.392514	0.472251	0.410883	0.522684	0.57711	0.57888	0.477667	0.52907	0.481413	0.520494	0.470213	0.329726	4
0.166624	0.191464	0.155197	0.110432	0.123371	0.0985538	0.779643	0.787302	0.79638	0.631191	0.173104	0.172822	1
0.401935	0.433078	0.463554	0.336261	0.455191	0.381315	0.5625	0.489138	0.631944	0.532589	0.573811	0.342173	4
-0.0624506	-0.0280702	0.00582848	-0.0769231	0.0219885	0.146508	0.809428	0.746578	0.74273	0.560518	0.0855661	0.0945338	1
0.0941777	0.0659767	-0.119059	0.0854603	0.0301255	0.532586	0.622701	0.545983	0.615425	0.577378	-0.109907	-0.253551	4
0.229466	0.178987	0.226645	0.290292	0.254478	0.3097	0.650433	0.711238	0.656388	0.319853	0.291242	0.208373	1
0.0619299	-0.00393701	-0.0168889	-0.037182	0.0603656	0.110011	0.333839	0.652282	0.72973	0.597548	0.153554	0.143789	1
0.229433	0.251934	0.339396	0.43086	0.61521	0.600364	0.606735	0.64717	0.650928	0.564581	0.463415	0.433635	4
0.310306	0.197515	0.239384	0.253512	0.408785	0.20948	0.654219	0.664706	0.737328	0.332784	0.242171	0.243151	1
0.0750052	-0.153891	-0.0125863	0.0802395	0.0553403	0.391051	0.603925	0.641649	0.601083	0.54259	-0.0219987	-0.126066	1
0.232329	0.522411	0.615363	0.142948	0.677119	0.704399	0.678746	0.486708	0.827295	0.672926	0.205986	0.269881	3
0.15488	0.116119	0.0859342	0.130921	0.266001	0.655348	0.596939	0.622822	0.796184	0.664267	0.152215	0.165081	2
0.182591	0.155123	0.0472144	0.0939457	0.261716	0.730691	0.123882	0.240427	0.76645	0.738194	0.147484	0.126852	2
0.182896	0.369094	0.552313	0.532627	0.37866	-0.065842	0.179098	0.261111	0.68084	0.60371	0.621103	0.464474	4
0.377399	0.372049	0.483202	0.665363	0.645485	0.730508	0.68491	0.672558	0.717742	0.688294	0.58875	0.476866	4
0.153677	0.172609	0.325329	0.53207	0.591918	0.471095	0.621947	0.618789	0.65334	0.579764	0.551464	0.297544	4
0.535898	0.485909	0.503565	0.586484	0.713013	0.763726	0.734855	0.678154	0.726251	0.710336	0.67613	0.612755	4
0.603896	0.706924	0.790788	0.713904	0.618152	-0.0397713	-0.0948091	0.0351064	-0.0130516	0.0118595	0.418543	0.587003	4
0.255196	0.419038	0.371601	0.331947	0.235852	0.755566	0.735767	0.31451	0.70759	0.643597	0.169474	0.249867	3
0.229877	0.33487	0.351443	0.148482	0.147727	0.614921	0.82506	0.769353	0.734848	0.267582	0.254015	0.203569	1
0.194521	0.214521	0.363636	0.312747	0.202034	0.194112	0.748019	0.696447	0.744198	0.618521	0.210915	0.173311	1
0.290839	0.445146	0.547495	0.456919	0.489314	0.483575	0.568793	0.634826	0.572519	0.383124	0.347839	0.313989	4
0.206169	0.196435	0.172856	0.168782	0.191683	0.610491	0.48031	0.603905	0.762569	0.592082	0.301363	0.158789	2
0.280807	0.377871	0.380792	0.067377	0.216531	0.415743	0.713732	0.708398	0.766378	0.154961	0.165852	0.179308	1
0.188553	0.238324	0.31701	0.213592	0.1459	0.243855	0.819251	0.755718	0.763682	0.241419	0.20117	0.191627	1
0.163852	0.182703	0.222975	0.189174	0.268728	0.765198	0.167546	0.382401	0.798626	0.651981	0.148669	0.16464	2
0.205332	0.159862	0.207459	0.247475	0.284371	0.773507	0.624075	0.393358	0.752229	0.613105	0.227837	0.20866	3
0.172476	0.247734	0.137729	0.113721	0.58979	0.436441	0.619629	0.483936	0.760971	0.641241	0.2	0.212545	2
0.289008	0.401908	0.357309	0.397744	0.340794	0.324811	0.808126	0.723778	0.748053	0.326939	0.266007	0.271331	1
0.177984	0.333108	0.506898	0.0539158	0.288188	0.684837	0.700314	0.391304	0.761496	0.658168	0.217591	0.322001	3
0.206904	0.180446	0.0891539	0.258133	0.213431	0.647475	0.623645	0.327203	0.797988	0.678524	0.256713	0.169441	3
0.193812	0.222269	0.44465	0.486413	0.611519	0.494849	0.705012	0.665211	0.656942	0.630208	0.586586	0.275752	4
0.653156	0.645047	0.59945	0.239607	0.568517	0.689931	0.649692	0.752131	0.698028	0.636527	0.69884	0.691141	4
0.170649	0.222046	0.221996	0.0461538	0.729825	0.236767	0.13088	0.568182	0.770131	0.635383	0.150835	0.172748	2
0.201377	0.269256	0.097619	0.0581186	0.347709	0.73011	0.574888	0.631775	0.81308	0.59589	0.254076	0.270899	2
0.220079	0.310963	0.398292	0.329412	0.267228	0.191854	0.496546	0.623893	0.746265	0.677594	0.198167	0.183313	1
0.189391	0.232641	0.4261	0.192322	0.18123	0.745913	0.69051	0.603448	0.798954	0.705158	0.187437	0.167052	3
0.213708	0.334156	0.310912	0.115862	0.28596	0.713515	0.350449	0.606175	0.753793	0.590256	0.201047	0.247066	2
0.732181	0.730408	0.698344	0.526414	0.648699	0.790329	0.787567	0.753266	0.767262	0.718588	0.737031	0.732062	4
0.122783	0.190383	0.145543	0.122074	0.354135	0.687084	0.642824	0.138331	0.799846	0.718723	0.200124	0.195735	3
0.146087	0.179724	0.137266	0.186826	0.237755	0.300021	0.296201	0.291073	0.353993	0.30535	0.35274	0.110563	4
0.0759931	0.255973	0.417665	0.413681	0.670359	0.786713	0.759404	0.673469	0.669072	0.548039	0.173979	0.134276	4
0.172367	0.158146	0.112206	0.0522244	0.124758	0.216085	0.655247	0.729341	0.756266	0.359163	0.17691	0.13857	1
0.382895	0.452778	0.132601	0.202254	0.198208	0.315022	0.291241	0.499684	0.769138	0.645913	0.290013	0.208654	1
0.200573	0.233301	0.39968	0.559513	0.674653	0.532235	0.704857	0.570157	0.631952	0.453321	0.534731	0.286848	4
0.243353	0.373022	0.410461	0.305476	0.331827	0.193967	0.727295	0.772439	0.715765	0.253263	0.304203	0.279389	1
0.205171	0.272659	0.317517	0.285012	0.279847	0.117414	0.666263	0.708179	0.716422	0.254372	0.240183	0.205549	1
0.212042	0.389875	0.416297	0.146285	0.608865	0.804582	0.61019	0.637724	0.816709	0.675762	0.202029	0.225186	2
0.204296	0.402216	0.395319	0.124925	0.352147	0.756724	0.649765	0.410594	0.827499	0.596895	0.296709	0.349693	3
0.250875	0.297243	0.237577	0.376959	0.306524	0.416811	0.334496	0.25094	0.285658	0.269578	0.320203	0.229379	4
0.188382	0.144913	0.0695464	-0.0383598	0.140622	0.215073	0.409931	0.701332	0.751314	0.607441	0.135364	0.0665908	1
0.189297	0.280196	0.216724	0.148398	0.472527	0.769705	0.66251	0.530084	0.811983	0.692503	0.229451	0.250607	2
0.187932	0.194011	0.0195838	0.0482759	0.145075	0.142285	0.470248	0.596699	0.816932	0.612379	0.158017	0.0478482	1
0.227129	0.257341	0.335083	0.0991089	0.265906	0.272991	0.804249	0.771603	0.825975	0.193747	0.142563	0.152455	1
0.000538503	0.0571241	-0.0212465	0.0582424	-0.0740223	-0.00342075	0.191701	0.422615	0.700233	0.56993	0.0859325	0.0696072	1
0.178423	0.358372	0.245916	0.259046	0.359455	0.218289	0.740346	0.753219	0.75498	0.276016	0.340326	0.388719	1
0.0974949	0.121102	-0.0519231	0.0444037	-0.0981486	0.12091	0.673866	0.781958	0.842143	0.718288	0.329847	0.172128	1
0.31458	0.242312	0.3125	0.138576	0.48786	0.594745	0.641295	0.557552	0.615138	0.55031	0.427388	0.311239	4
0.19267	0.242805	0.250554	0.238365	0.282922	0.185693	0.702381	0.744994	0.775701	0.39695	0.210543	0.194565	1
0.219956	0.401949	0.369604	0.377585	0.195958	0.479655	0.83508	0.805146	0.787787	0.306594	0.25776	0.214621	1
0.323839	0.340419	0.29454	0.134993	0.443112	0.5	0.782039	0.743731	0.785044	0.3143	0.283582	0.314143	1
0.451963	0.483871	0.53611	0.599198	0.724408	0.772023	0.759114	0.696283	0.697407	0.592656	0.553377	0.512801	4
0.425641	0.577085	0.716734	0.631485	0.29788	-0.0565097	0.00762927	-0.0267176	-0.128638	0.00791557	0.56789	0.607668	4
0.567807	0.623546	0.467809	0.400649	0.323178	0.468679	0.616816	0.192411	0.547001	0.22389	0.465912	0.555556	4
0.496291	0.513849	0.602547	0.658169	0.77375	0.747256	0.747352	0.695918	0.729065	0.702391	0.64125	0.497558	4
0.243375	0.397328	0.414162	0.246399	0.23272	0.2345	0.631494	0.719497	0.627446	0.272335	0.297084	0.319546	2
-0.0265734	0.0125354	0.0249349	0.0751867	0.0514447	0.398094	0.286376	0.545421	0.75275	0.641452	0.141094	0.062591	1
-0.152759	-0.0671217	-0.110917	-0.126709	0.0434235	0.143878	0.315789	0.221446	0.099435	0.107735	-0.110833	-0.0230096	4
0.140815	0.211437	0.152815	0.163315	0.201173	0.191631	0.585096	0.682028	0.765572	0.497159	0.242076	0.189508	1
0.213415	0.324412	0.209851	0.121725	0.532532	0.792154	0.64169	0.342627	0.821647	0.554417	0.268067	0.325261	3
0.159736	0.092385	0.128561	0.111111	0.1278	0.723061	0.147253	0.185965	0.80675	0.744756	0.184759	0.114158	2
0.203068	0.274371	0.294023	0.17397	0.278128	0.775087	0.790847	0.373288	0.670047	0.608338	0.404358	0.275912	3
0.177479	0.157865	0.150943	0.205495	0.334783	0.130119	0.43814	0.719907	0.646836	0.465522	0.173755	0.165459	1
0.308634	0.351986	0.384838	0.399299	0.551972	0.310407	0.767815	0.701472	0.762419	0.559553	0.349747	0.270229	1
0.151856	0.262425	0.332115	0.334743	0.606759	0.699263	0.69244	0.611866	0.584239	0.494795	0.286957	0.173479	4
0.173248	0.236656	0.143381	0.0804911	0.317528	0.237478	0.792962	0.751498	0.723391	0.474229	0.17421	0.162856	1
0.268767	0.298521	0.36941	0.36833	0.515152	0.51169	0.417126	0.451932	0.507172	0.378509	0.283084	0.257453	4
0.265892	0.415012	0.103748	-0.011106	0.264836	0.264736	0.679449	0.771233	0.657358	0.244005	0.157663	0.19033	1
0.194794	0.321883	0.160985	0.180174	0.580073	0.755479	0.54121	0.754264	0.822258	0.657375	0.191717	0.221154	2
0.595617	0.599392	0.561012	0.618413	0.639445	0.71831	0.710787	0.737262	0.701235	0.620838	0.656162	0.627752	4
0.145726	0.328434	0.248016	0.10534	0.171184	0.713014	0.748485	0.641813	0.450797	0.441216	0.129776	0.125858	1
0.110082	0.0167442	0.0339935	0.164226	0.169643	0.78962	0.730155	0.34839	0.805198	0.696365	0.237113	0.139503	3
0.232627	0.32939	0.406699	0.309694	0.342705	0.188341	0.805997	0.774212	0.749718	0.262325	0.22453	0.185068	1
0.195356	0.263258	0.0941558	0.0417948	0.189709	0.354134	0.612024	0.726926	0.744649	0.378674	0.248048	0.258113	1
0.158145	0.195859	0.250389	0.172612	0.264593	0.531532	0.492804	0.0990991	0.393281	0.366667	0.312247	0.272986	4
0.299965	0.286232	0.421969	0.654226	0.715901	0.739886	0.715681	0.487709	0.632998	0.603462	0.50325	0.306495	4
0.268437	0.359673	0.48867	0.661389	0.749291	0.764298	0.723978	0.673939	0.69361	0.638799	0.563355	0.435125	4
0.167719	0.181452	0.228057	0.256687	0.330284	0.234311	0.498719	0.735745	0.779916	0.697623	0.207908	0.190018	1
0.153264	0.256499	0.371981	0.236441	0.650556	0.07436	-0.192537	-0.110359	-0.101541	-0.194277	0.177754	0.247427	4
0.315195	0.296858	0.364955	0.0713106	0.223242	0.456971	0.684456	0.754198	0.641054	0.35368	0.16361	0.171356	1
0.351734	0.693069	0.743287	0.680426	0.549321	0.149228	0.265391	0.365629	0.635897	0.585555	0.630167	0.563277	4
0.170141	0.230603	0.148294	0.192556	0.320052	0.275941	0.746452	0.777546	0.672573	0.296277	0.212389	0.174371	1
0.172487	0.231964	0.141144	0.144426	0.653696	0.754019	0.617178	0.538577	0.771536	0.611788	0.207717	0.223183	2
0.21644	0.328776	0.404807	0.359058	0.384206	0.239943	0.693792	0.729418	0.765314	0.635046	0.227867	0.193277	1
0.725756	0.729556	0.685174	0.570527	0.694555	0.774819	0.782024	0.741882	0.774106	0.706441	0.730196	0.729495	4
0.307751	0.314063	0.439629	0.516319	0.315106	0.755771	0.746123	0.183647	0.711055	0.634883	0.525976	0.366845	4
0.528563	0.475696	0.5	0.614286	0.494949	0.718495	0.724001	0.673427	0.764161	0.711905	0.705978	0.613573	4
0.173443	0.181609	0.111678	0.145415	0.454481	0.751733	0.230588	0.635747	0.74822	0.599793	0.143759	0.144794	2
0.195182	0.203067	0.297003	0.262179	0.292081	0.321012	0.63769	0.771068	0.7122	0.369646	0.193002	0.190216	1
0.174836	0.206969	0.144774	0.13891	0.209602	0.599796	0.64854	0.384447	0.756867	0.621932	0.166619	0.171131	3
0.300258	0.300894	0.186355	0.359948	0.321663	0.391536	0.340974	0.330574	0.262797	0.253333	0.304322	0.31629	4
0.174431	0.25378	0.286724	0.30813	0.238548	0.157143	0.758304	0.616728	0.729976	0.602608	0.225345	0.23463	1
0.240734	0.358741	0.45283	0.145891	0.599259	0.603748	0.635376	0.453207	0.627664	0.572681	0.521311	0.350344	4
0.147163	0.206543	0.167448	0.107698	0.577584	0.545982	0.576802	0.689428	0.681152	0.528159	0.181899	0.181408	1
-0.033619	-0.115614	-0.0907407	-0.0574133	-0.0242272	-0.133462	0.306341	0.666574	0.780802	0.732782	0.16555	-0.0524917	1
0.210174	0.309066	0.242612	0.244503	0.172494	0.33442	0.65659	0.319841	0.665133	0.269279	0.185619	0.20585	1
0.263021	0.356259	0.328311	0.183418	0.263	0.208506	0.402903	0.695663	0.801846	0.671864	0.246018	0.215068	1
-0.0707351	0.0301344	0.0344275	-0.00884211	0.0625	0.0739147	0.585469	0.704605	0.756725	0.609768	0.0114566	0.00552486	1
0.376475	0.35599	0.470536	0.635604	0.771218	0.772569	0.73404	0.756197	0.724532	0.675124	0.613218	0.463415	4
0.319271	0.3682	0.32262	0.513693	0.106187	0.0971922	0.114157	0.0629834	0.0920697	0.0833892	0.0679612	0.0643777	4
0.349159	0.373396	0.536245	0.553815	0.738075	0.759456	0.725146	0.694872	0.709556	0.674663	0.61542	0.498459	4
0.535507	0.557767	0.554042	0.679454	0.718637	0.736453	0.733546	0.609591	0.690653	0.61494	0.616524	0.560629	4
-0.0162655	0.046832	0.0857605	0.221708	0.144461	0.00394089	0.447471	0.570474	0.758751	0.620321	0.184754	0.17428	1
0.0855814	0.259392	0.248723	0.138661	0.198976	0.202618	0.77211	0.766597	0.740148	0.254647	0.209947	0.157996	1
0.163535	0.136201	0.211583	0.162602	0.291502	0.246762	0.230724	0.194707	0.254048	0.215949	0.224505	0.188323	4
0.178423	0.358372	0.245916	0.259046	0.359455	0.218289	0.740346	0.753219	0.75498	0.276016	0.340326	0.388719	2
0.308261	0.372627	0.428651	0.397155	0.509315	0.244813	0.254403	0.254493	0.255161	0.15783	0.105975	0.202459	4
0.340407	0.480324	0.474131	0.117987	0.293284	0.194561	0.803661	0.760552	0.798051	0.55188	0.231546	0.272909	1
0.0929487	0.184047	0.325112	0.150883	0.638101	0.728991	0.526547	0.691792	0.827	0.624161	0.188505	0.196375	2
-0.0433509	-0.0441329	-0.0850759	0.035545	0.109463	0.521687	0.637908	0.409048	0.592408	0.625146	0.0575831	0.0480156	1
0.139309	0.0480769	0.063762	0.168823	0.185956	0.0754119	0.732394	0.793188	0.726208	0.299307	0.0748503	-0.0103768	1
0.142139	0.177973	0.135944	0.188031	0.313131	0.74411	0.173217	0.534863	0.775368	0.629956	0.143437	0.164966	2
0.223436	0.204735	0.292588	0.334961	0.404414	0.254495	0.662941	0.715798	0.69077	0.500373	0.217972	0.216682	1
0.214264	0.160741	0.307477	0.347192	0.654827	0.788887	0.794254	0.746063	0.772458	0.620639	0.423263	0.2471	4
0.196647	0.312481	0.345165	0.149877	0.150106	0.254447	0.811544	0.789843	0.759284	0.450207	0.249165	0.2	1
0.186644	0.189573	0.114557	0.127828	0.181718	0.670676	0.640655	0.601148	0.741188	0.539139	0.239506	0.186486	3
0.54949	0.694313	0.546956	0.550507	0.504547	0.478404	0.57743	0.652406	0.474631	0.275787	0.543678	0.615242	4
0.316234	0.498516	0.530489	0.432225	0.448125	0.267875	0.0496224	0.139619	0.203561	0.170504	0.226689	0.285752	4
0.200457	0.113316	0.177506	0.219131	0.268267	0.369597	0.302489	0.0691894	0.234607	0.193945	0.249719	0.307458	4
0.595739	0.625196	0.537682	0.131845	0.297034	0.0815617	0.773876	0.617853	0.748746	0.63305	0.182636	0.188406	2
0.659164	0.714517	0.789701	0.716964	0.514933	-0.035515	-0.0924512	0.0326975	-0.0190421	0.0384441	0.701561	0.721223	4
0.130914	0.137423	0.208929	0.103519	0.224514	0.144491	0.183539	0.285935	0.266073	0.201532	0.215489	0.128623	4
0.239384	0.233206	0.162152	0.306576	0.180723	0.331712	0.214348	0.181546	0.276885	0.274849	0.268239	0.168924	4
-0.170858	-0.110299	-0.183916	0.0993807	0.131372	0.0169353	-0.0339908	-0.00760456	0.193584	0.110355	-0.213389	-0.120122	4
0.184709	0.216216	0.301834	0.389172	0.459067	0.126218	0.683541	0.665641	0.780164	0.689936	0.202732	0.190365	1
0.220392	0.269248	0.34083	0.345	0.196697	0.327339	0.697885	0.683445	0.738437	0.241529	0.319842	0.259198	1
0.293741	0.487447	0.486804	0.36576	0.341632	0.355447	0.213669	0.562101	0.800768	0.711847	0.219736	0.200601	1
0.0970149	0.118367	0.081182	0.127666	0.06469	0.228003	0.246113	0.53764	0.758172	0.647219	0.254274	0.274985	1
0.451716	0.67554	0.608365	0.574566	0.336615	0.08914	0.126119	0.0658836	-0.0473707	0.0860109	0.307615	0.390652	4
0.189798	0.178835	0.169421	0.174862	0.314895	0.343834	0.658055	0.447423	0.758135	0.700223	0.343225	0.163782	2
0.177849	0.287556	0.275226	0.135397	0.253854	0.309319	0.628559	0.690311	0.831211	0.651443	0.200546	0.195945	1
0.173939	0.189917	0.0677419	0.0620997	0.133492	0.0895652	0.609726	0.76975	0.825856	0.604991	0.168669	0.100176	1
0.346252	0.620469	0.461696	0.100148	0.587455	0.742826	0.236102	0.619259	0.775134	0.621595	0.175331	0.220526	2
0.174167	0.217916	0.239241	0.125645	0.203022	0.576642	0.575837	0.304369	0.732819	0.650834	0.207522	0.213626	3
0.00315856	-0.00350877	0.0575472	0.081043	0.10665	0.259816	0.229159	0.02849	0.154593	0.115452	0.120205	0.115561	4
0.198922	0.236942	0.269091	0.122029	0.151131	0.207176	0.402476	0.72938	0.706522	0.258105	0.1887	0.200932	1
0.185777	0.234154	0.291262	0.0803858	0.271775	0.206897	0.446477	0.710964	0.753497	0.551694	0.16855	0.227526	1
0.52623	0.5466	0.531614	0.545256	0.677488	0.7538	0.725428	0.725316	0.712308	0.678396	0.620871	0.558233	4
0.204893	0.410181	0.575422	0.18004	0.361769	0.238754	0.726328	0.657193	0.684185	0.285237	0.282679	0.214402	1
0.222888	0.372059	0.288218	0.176471	0.65669	0.772157	0.332526	0.502682	0.794568	0.668611	0.331599	0.393956	2
0.153714	0.207981	0.0888889	0.139567	0.239049	0.730633	0.461031	0.226177	0.730903	0.547764	0.166362	0.159225	2
0.167401	0.175851	0.0979418	-0.0194606	0.113629	0.17168	0.785897	0.732914	0.717993	0.255293	0.181448	0.188636	1
0.35463	0.342625	0.594062	0.586271	0.370206	0.0520231	-0.0886419	-0.0754717	-0.12873	0.088096	0.340531	0.554587	4
-0.0384944	0.0657016	0.107021	-0.0325418	0.208068	0.221319	0.17738	0.421121	0.354376	0.266388	0.0571211	0.0561445	4
0.494327	0.488693	0.503407	0.526267	0.664661	0.768201	0.777502	0.731156	0.768795	0.6631	0.637439	0.520027	4
0.174168	0.205993	0.10832	0.133697	0.726677	0.780468	0.244104	0.721276	0.733241	0.639991	0.189922	0.214876	2
0.462527	0.462622	0.497983	0.370968	0.468365	0.536997	0.630409	0.636672	0.614973	0.523961	0.540301	0.551212	4
0.237953	0.217524	0.271429	0.412453	0.539593	0.597365	0.700866	0.402495	0.481862	0.498048	0.461243	0.355204	4
0.61595	0.607762	0.571314	0.577498	0.670837	0.578345	0.688302	0.617051	0.696324	0.661822	0.679771	0.604955	4
0.163977	0.202116	0.156627	0.142656	0.533544	0.7144	0.754909	0.373134	0.527881	0.444674	0.187992	0.1937	1
0.164021	0.210027	0.0979381	0.102151	0.655807	0.674804	0.405649	0.767336	0.841767	0.673816	0.169252	0.222193	2
0.160201	0.202914	0.127701	0.0876573	0.775604	0.794989	0.569823	0.559586	0.805363	0.670377	0.196369	0.174012	2
0.185935	0.271404	0.311077	0.0283189	0.260807	0.367198	0.777202	0.771464	0.750594	0.235823	0.264992	0.262615	1
-0.0212766	0.153129	0.151815	0.182514	0.232547	0.253608	0.488452	0.762905	0.747786	0.589307	0.176967	0.172604	1
0.0656035	0.131519	0.339258	0.199747	0.315417	0.565955	0.18853	0.219799	0.193167	0.117739	0.250856	0.200906	4
0.177277	0.252775	0.269133	0.108828	0.141605	0.6511	0.681104	0.290262	0.810302	0.72492	0.180016	0.201281	3
0.151337	0.219752	0.200395	0.127536	0.697362	0.734794	0.532795	0.183565	0.31565	0.253756	0.2128	0.204774	1
0.182273	0.246665	0.155583	0.135916	0.359655	0.710827	0.501465	0.557096	0.776101	0.618056	0.156056	0.168358	2
0.38937	0.38403	0.407708	0.585767	0.674379	0.68456	0.725136	0.722178	0.761478	0.680121	0.671134	0.52082	4
0.130356	0.18717	0.222313	0.195946	0.254641	0.218984	0.668214	0.736562	0.715311	0.612333	0.196194	0.178557	2
0.240617	0.440089	0.296525	0.120455	0.547411	0.688289	0.777091	0.652658	0.542769	0.528571	0.165497	0.23017	1
0.0481431	-0.0156207	0.044293	0.0837989	0.102619	0.478034	0.79878	0.816669	0.804087	0.251935	-0.123988	0.0930626	1
0.183885	0.243788	0.205706	0.110277	0.194426	0.743809	0.581395	0.712167	0.730827	0.650602	0.200989	0.19987	2
0.129122	0.231616	0.23099	0.317251	0.274876	0.0934689	0.718652	0.639836	0.704721	0.270437	0.126294	0.141455	1
0.219251	0.263335	0.239802	0.15892	0.464194	0.719834	0.598417	0.543931	0.771429	0.564892	0.240375	0.262738	3
0.305174	0.407769	0.362175	0.252809	0.366421	0.453365	0.566836	0.49013	0.521817	0.333333	0.293566	0.281922	4
0.25009	0.311126	0.27648	0.215652	0.341167	0.28552	0.780376	0.735652	0.788781	0.57978	0.264508	0.250976	1
0.284997	0.334204	0.427764	0.275461	0.433037	0.584573	0.662987	0.54783	0.714286	0.677578	0.419708	0.311945	3
0.222117	0.167338	0.372371	0.508998	0.539838	0.525526	0.450825	0.713118	0.733507	0.690387	0.641691	0.438869	4
-0.0955096	-0.00828553	-0.0514348	0.0318974	0.571905	0.589989	0.632619	0.651227	0.632818	0.614407	-0.0665333	-0.0658057	4
0.333807	0.236507	0.564992	0.674722	0.694129	0.246886	0.725469	0.658981	0.612689	0.503556	0.506877	0.329365	4
0.211387	0.311881	0.448598	0.469655	0.666946	0.741453	0.726525	0.692971	0.682243	0.581022	0.540734	0.360815	4
0.0926936	0.16	0.0965377	0.282913	0.362791	0.408814	0.432671	0.447309	0.485993	0.400531	0.249469	0.163288	4
0.206981	0.305879	0.341027	0.312817	0.337558	0.392193	0.718878	0.778251	0.7779	0.5623	0.206322	0.190097	1
0.152164	0.215201	0.151208	0.161806	0.60682	0.755971	0.65369	0.296687	0.795164	0.616721	0.166718	0.178185	3
0.35426	0.437617	0.444484	0.160563	0.283117	0.261946	0.784816	0.730628	0.762465	0.293444	0.234836	0.204758	1
0.140552	0.173502	0.0391878	-0.244444	-0.00769488	-0.0858175	0.699544	0.709417	0.722382	0.418356	0.0235911	-0.004662	1
0.202492	0.307448	0.389977	0.0611018	0.243784	0.282277	0.539261	0.54188	0.786985	0.597293	0.237526	0.253065	1
0.177435	0.226172	0.197662	0.222909	0.250419	0.354606	0.770701	0.784651	0.77883	0.584138	0.188161	0.165883	1
0.19285	0.350842	0.14058	0.11395	0.410025	0.756178	0.58501	0.66541	0.831224	0.682477	0.208158	0.201953	2
0.454704	0.449222	0.363011	0.532589	0.599759	0.685822	0.671048	0.666493	0.637892	0.60718	0.572025	0.504391	4
0.285002	0.195107	0.21267	0.0341384	0.660197	0.689492	0.661972	0.264273	0.436493	0.243763	0.210407	0.214335	1
0.155179	0.136634	0.14522	0.199214	0.226225	0.275064	0.218141	0.193244	0.264263	0.238319	0.238191	0.16776	4
0.379024	0.38445	0.537577	0.579292	0.659519	0.752849	0.712314	0.674641	0.663092	0.532487	0.46758	0.401553	4
0.559006	0.603842	0.553557	0.115044	0.458115	-0.0676157	0.217006	0.633905	0.73246	0.495318	0.12282	0.144022	4
0.146917	0.29423	0.436409	0.41302	0.0476456	-0.137237	-0.0961538	-0.0317523	0.0970687	0.0635112	0.119335	0.132526	4
0.241252	0.249345	0.173837	0.120788	0.309064	0.394393	0.320885	0.122995	0.29753	0.276826	0.329801	0.282385	4
0.177875	0.147095	0.219066	0.237077	0.185592	0.257568	0.647847	0.743044	0.669643	0.278073	0.157793	0.149629	1
0.0682252	0.0244313	0.0960307	-0.114395	-0.125326	-0.0748365	-0.227131	-0.0339367	-0.177876	-0.034532	-0.196412	0.0651402	4
0.193344	0.28232	0.232007	0.105237	0.290954	0.208774	0.668226	0.765941	0.775468	0.632178	0.272125	0.245803	1
0.119167	0.139921	0.232506	0.304959	0.297374	0.24984	0.380902	0.733237	0.7418	0.6265	0.152914	0.143843	2
0.20386	0.118019	0.114308	0.134142	0.201573	0.329178	0.683416	0.715298	0.725398	0.280618	0.229849	0.17613	1
0.148989	0.139612	0.284595	0.202376	0.257434	0.359347	0.376474	0.667021	0.801763	0.644444	0.237201	0.247573	2
0.674468	0.538301	0.631515	0.558861	0.653296	0.0706927	0.146053	0.229523	0.126814	-0.0306189	0.651797	0.661624	4
0.315945	0.483747	0.348099	0.11504	0.465946	0.623172	0.496554	0.219463	0.303279	0.247804	0.217141	0.196647	1
0.160041	0.143954	0.112539	0.128535	0.213272	0.418591	0.321684	0.304021	0.237958	0.13803	0.270463	0.278175	4
0.166951	0.243558	0.186992	0.114294	0.601152	0.667522	0.394783	0.63876	0.809058	0.632004	0.197287	0.215906	2
0.194796	0.279332	0.379262	0.192212	0.21763	0.34175	0.637266	0.782068	0.756307	0.659585	0.197452	0.213105	1
0.19659	0.34361	0.0858268	0.122752	0.356714	0.653399	0.654396	0.159365	0.73164	0.647771	0.283658	0.163958	3
0.510846	0.529783	0.562747	0.563259	0.665142	0.752177	0.71931	0.616031	0.696865	0.681658	0.643901	0.559567	4
0.213194	0.30742	0.323622	0.152373	0.173752	0.690359	0.488055	0.334529	0.808083	0.743419	0.22473	0.209654	2
0.202183	0.331193	0.244519	0.107825	0.301556	0.447765	0.732755	0.743407	0.710328	0.285981	0.207474	0.201389	1
0.243325	0.250376	0.45028	0.285426	0.422126	0.310843	0.396104	0.334867	0.503	0.39287	0.474135	0.329721	4
0.212429	0.260579	0.277431	0.294224	0.342836	0.245044	0.721526	0.663197	0.719288	0.500613	0.265406	0.205818	1
0.20776	0.209656	0.184817	0.182949	0.275959	0.648549	0.643604	0.346204	0.744917	0.715128	0.206506	0.195429	3
0.291498	0.505522	0.425173	0.672699	0.478283	-0.121411	0.391953	0.476004	0.225279	0.405931	0.587179	0.464741	4
0.574494	0.541949	0.593937	0.635097	0.736115	0.773845	0.766914	0.706488	0.798066	0.775617	0.761495	0.673325	4
-0.216495	-0.233766	-0.0851648	-0.143658	-0.0599144	0.0873786	0.236931	-0.0731982	0.127855	-0.155679	0.148961	0.210728	4
0.00406354	0.113063	-0.0838894	0.0338843	0.0838524	-0.06548	0.207679	0.0538113	0.142857	0.0577603	-0.00752212	0.110637	4
0.21043	0.394604	0.396743	0.161444	0.541134	0.77391	0.501322	0.496795	0.799834	0.672356	0.234279	0.250363	2
0.38964	0.354863	0.49762	0.456832	0.633832	0.786474	0.762748	0.733305	0.707669	0.648035	0.606579	0.476668	4
0.12873	0.24818	0.0875706	0.102875	-0.0795909	0.0951638	0.466515	0.65796	0.719127	0.578842	0.131389	0.0761698	1
0.315982	0.306754	0.39384	0.525637	0.625292	0.752282	0.76332	0.667233	0.73713	0.618447	0.606317	0.462509	4
0.410983	0.539993	0.738559	0.718267	0.644953	-0.0411261	0.134491	0.149902	0.0897125	0.119941	0.693104	0.713593	4
0.0849558	0.212483	-0.0199203	0.0593824	-0.141978	-0.0593891	0.671571	0.605697	0.786837	0.709517	0.143152	0.165079	1
0.188192	0.252109	0.140808	0.117379	0.182882	0.310549	0.829867	0.779436	0.767086	0.237421	0.177143	0.190788	1
0.169006	0.208015	0.0813688	0.11903	0.679086	0.569546	0.367475	0.648261	0.824016	0.6966	0.174862	0.169341	2
0.199371	0.244207	0.190547	0.156815	0.620347	0.677871	0.622427	0.274772	0.755254	0.59584	0.237107	0.26395	2
0.176875	0.193283	0.261712	0.193496	0.3359	0.626494	0.699597	0.396391	0.760274	0.709208	0.348233	0.147814	3
0.185127	0.266854	0.239309	0.154286	0.483832	0.563488	0.496467	0.112275	0.738082	0.604621	0.190835	0.197137	3
-0.0181951	0.167368	0.0138578	0.198316	-0.150602	-0.206522	-0.287373	-0.289963	-0.219304	-0.282051	0.188963	0.171626	4
0.261697	0.675568	0.708015	0.662098	0.577581	0.212766	0.464181	0.723954	0.688783	0.674398	0.281147	0.287199	4
0.198223	0.26832	0.164662	0.126013	0.657204	0.745614	0.609116	0.240451	0.803134	0.658561	0.189607	0.213051	3
0.212104	0.267189	0.282136	0.178829	0.292833	0.215175	0.739934	0.716246	0.747488	0.276169	0.236761	0.183874	1
0.537145	0.570401	0.433076	0.50086	0.731793	0.72538	0.715052	0.695052	0.635583	0.57937	0.630975	0.584511	4
0.195586	0.314398	0.18364	0.0662393	0.190687	0.276197	0.736087	0.726603	0.741594	0.565685	0.188633	0.272962	1
0.500413	0.482282	0.449612	0.653644	0.725857	0.756066	0.733053	0.725524	0.689763	0.643352	0.642211	0.524051	4
0.239968	0.249115	0.340192	0.349177	0.219539	0.327882	0.532667	0.643192	0.685794	0.528689	0.229173	0.212055	1
0.627143	0.624363	0.568997	0.597006	0.571541	0.614602	0.587493	0.56609	0.34022	0.26879	0.451418	0.371092	4
0.496782	0.472265	0.519474	0.522976	0.642687	0.740292	0.76736	0.69838	0.736233	0.661983	0.640633	0.554389	4
0.13966	0.341606	0.598637	0.611475	0.672414	-0.160085	-0.0167095	0.253669	0.0543807	0.218155	0.644472	0.606069	4
0.240762	0.480293	0.657305	0.584556	0.0225252	0.0542245	-0.126653	-0.0488747	-0.143036	0.00320573	0.129154	0.151606	4
0.286014	0.403296	0.250881	0.180952	0.175169	0.612225	0.688402	0.255633	0.633144	0.408952	0.226239	0.232772	1
0.4408	0.435327	0.462383	0.507483	0.615339	0.69313	0.625568	0.622833	0.669916	0.621302	0.589438	0.527094	4
0.62696	0.601451	0.503035	0.401061	0.256779	0.11449	0.801621	0.752167	0.807626	0.638205	0.209133	0.237188	1
0.154538	0.175873	0.111762	0.171584	0.583129	0.768322	0.408125	0.606361	0.730044	0.662332	0.147483	0.163544	2
0.130359	0.283695	0.480733	0.555357	0.679245	0.703543	0.682742	0.61826	0.67271	0.646324	0.483544	0.179266	4
0.202192	0.334364	0.217993	0.0814212	0.710884	0.745752	0.500728	0.655113	0.785698	0.680312	0.342709	0.236946	2
0.534926	0.511271	0.367851	0.573625	0.659411	0.649132	0.712407	0.366122	0.672816	0.597621	0.601461	0.590652	4
0.451131	0.429609	0.299182	0.453259	0.559587	0.386464	0.633395	0.702076	0.654721	0.586159	0.53717	0.520717	4
0.473684	0.450493	0.476054	0.532828	0.725794	0.752858	0.676598	0.599437	0.738909	0.707878	0.652515	0.548148	4
0.135848	0.129108	0.181119	0.17987	0.219153	0.117012	0.181262	0.228162	0.214989	0.225846	0.262603	0.174051	4
0.219554	0.344978	0.185467	0.143656	0.441435	0.59964	0.434487	0.599105	0.818857	0.700953	0.163661	0.10658	3
0.191562	0.319292	0.2477	0.115117	0.249919	0.162373	0.730906	0.68765	0.710349	0.24986	0.211208	0.20631	1
-0.269103	0.0711044	0.0262794	0.0943052	0.350575	0.580991	0.765001	0.773843	0.752744	0.166265	-0.138133	-0.10482	1
0.334125	0.290653	0.310294	0.405512	0.55868	0.52796	0.150515	0.0760551	0.088241	0.0706533	0.0554551	0.073107	4
0.37643	0.464889	0.454986	0.281514	0.145249	0.219579	0.718347	0.634872	0.661126	0.253005	0.17942	0.156996	1
0.164798	0.232972	0.131237	0.081864	0.159375	0.751506	0.12322	0.330346	0.782652	0.686435	0.181992	0.223529	2
0.147508	0.30572	0.481442	0.605163	0.770637	0.799693	0.768385	0.740639	0.676088	0.625232	0.463077	0.261776	4
0.316819	0.479975	0.454197	0.481112	0.187995	0.368113	0.61714	0.752147	0.740628	0.366377	0.514179	0.416184	1
0.19802	0.0541116	0.0300752	0.147448	0.188161	0.782582	0.724819	0.406955	0.805405	0.695225	0.462853	0.133041	3
0.47451	0.447452	0.559358	0.588124	0.731818	0.730967	0.746861	0.712245	0.718325	0.631517	0.635147	0.542242	4
0.352064	0.341424	0.591824	0.525836	0.519651	0.1875	0.526256	0.539226	0.544249	0.458238	0.52953	0.413037	4
0.312436	0.161017	0.220005	0.17983	0.258644	0.528714	0.775862	0.765455	0.771831	0.219115	0.202974	0.17254	1
0.149652	0.181273	0.0873965	0.106107	0.194764	0.715979	0.410256	0.318982	0.762737	0.597645	0.156204	0.159506	2
0.190868	0.207507	0.139899	0.113272	0.179803	0.743719	0.621825	0.315663	0.742262	0.611336	0.198642	0.146378	3
0.123205	0.275183	0.592346	0.488677	0.248253	-0.118659	-0.018712	0.217901	0.410118	0.253807	0.353022	0.293011	4
0.194127	0.265335	0.213878	0.163237	0.159228	0.261322	0.678732	0.411839	0.680296	0.332166	0.191682	0.221481	1
0.157098	0.249364	0.295206	0.305887	0.281618	0.321466	0.71898	0.768897	0.708009	0.603483	0.197577	0.186478	2
0.128329	0.178121	0.173671	0.150749	0.394298	0.747555	0.581179	0.536951	0.78241	0.687692	0.193326	0.162132	2
0.324778	0.37561	0.527296	0.624368	0.731619	0.573277	0.611223	0.618936	0.712568	0.521212	0.490337	0.390018	4
0.100098	0.215843	0.199473	0.194253	0.58105	0.514382	0.111808	0.446024	0.780378	0.632944	0.151409	0.168117	2
0.349677	0.35535	0.72143	0.655824	0.665644	0.217316	0.366978	0.371229	0.310105	0.373895	0.526948	0.40104	4
0.266335	0.361103	0.414315	0.276342	0.357658	0.296826	0.424815	0.786741	0.768448	0.614512	0.213723	0.240192	1
0.201779	0.269944	0.303275	0.317678	0.326154	0.173469	0.569221	0.743676	0.776911	0.573043	0.198471	0.177959	1
0.277046	0.20376	0.228811	0.266914	0.154566	0.496324	0.545287	0.239546	0.466975	0.222777	0.203252	0.276931	4
0.132327	0.176015	0.235987	0.260225	0.376278	0.765709	0.711094	0.24111	0.709583	0.678161	0.200289	0.31777	3
0.0650922	0.0810499	0.0915411	0.0861929	0.110088	0.0473155	0.0341096	0.112172	0.131737	0.10945	0.089983	0.0857311	4
0.587929	0.588728	0.513551	0.641163	0.645969	0.697597	0.721902	0.59116	0.732107	0.668159	0.694275	0.637776	4
0.0454742	0.139742	0.215335	0.124036	0.133487	0.175663	0.273338	0.564896	0.74916	0.615831	0.165435	0.110701	1
0.343272	0.296744	0.446729	0.399541	0.593718	0.570928	0.68449	0.588385	0.569748	0.472838	0.430962	0.360056	4
0.351199	0.479068	0.324681	0.387409	0.360429	0.239551	0.459264	0.518115	0.428107	0.279089	0.226959	0.243689	4
0.160526	0.211083	0.136986	0.141784	0.635349	0.713766	0.41865	0.0807402	0.762775	0.636497	0.191829	0.189873	2
0.167782	0.221119	0.206172	0.164859	0.250649	0.40129	0.71831	0.769572	0.778017	0.252712	0.182328	0.179832	1
0.374479	0.699072	0.502501	0.132686	0.399429	0.75469	0.677753	0.360025	0.816794	0.656583	0.252713	0.260794	3
0.233488	0.31827	0.373037	0.383842	0.288083	0.241251	0.497065	0.314381	0.746441	0.346267	0.279667	0.22293	1
0.153677	0.186088	0.182739	0.0478832	0.188482	0.209321	0.636452	0.489322	0.76841	0.493131	0.195838	0.169544	1
0.199686	0.285319	0.305543	0.0824505	0.241297	0.19712	0.808454	0.742698	0.726898	0.226396	0.198178	0.189702	1
0.446709	0.404704	0.333987	0.397781	0.403601	0.611231	0.559917	0.568019	0.500621	0.506221	0.576443	0.517847	4
0.53	0.528081	0.535377	0.56706	0.704635	0.706134	0.773575	0.764165	0.740365	0.620067	0.660851	0.52241	4
0.234768	0.407064	0.327709	0.177131	0.4625	0.759223	0.542435	0.514524	0.824093	0.558794	0.225069	0.230023	2
0.321686	0.409227	0.313851	0.157833	0.674369	0.699333	0.645838	0.362301	0.349912	0.226804	0.176961	0.179992	1
0.185326	0.290185	0.222803	0.11592	0.205266	0.596736	0.558738	0.530964	0.786741	0.642416	0.18228	0.210205	2
0.291329	0.351137	0.376231	0.3163	0.427734	0.333333	0.714678	0.688515	0.739156	0.449011	0.244721	0.265136	1
0.494629	0.512714	0.503459	0.465584	0.680688	0.771044	0.72596	0.712173	0.703414	0.690021	0.636144	0.513934	4
0.177206	0.221746	0.278674	0.32162	0.323829	0.600363	0.747739	0.75762	0.743341	0.310919	0.261458	0.212712	2
0.138251	0.165644	0.167598	0.0821501	0.197637	0.0858129	0.703634	0.792776	0.710597	0.281968	0.219484	0.231214	1
0.196092	0.193916	0.245118	0.226868	0.207729	0.0367357	0.215814	0.529335	0.794521	0.650123	0.165537	0.185746	1
0.518669	0.497286	0.572342	0.53117	0.720205	0.754181	0.760744	0.75509	0.731066	0.697172	0.662586	0.551858	4
0.163758	0.145767	0.104202	0.0936371	0.424182	0.720262	0.513069	0.583285	0.822351	0.633056	0.187783	0.15919	2
0.506109	0.5762	0.504035	0.29626	0.362058	0.147952	0.696618	0.709459	0.697037	0.459756	0.186135	0.179755	1
0.17729	0.178503	0.17017	0.105328	0.132659	0.217687	0.75688	0.639732	0.722675	0.362282	0.151335	0.138682	1
0.141676	0.181632	0.150061	0.0581306	0.329268	0.719001	0.257598	0.681643	0.728532	0.618773	0.145293	0.147268	2
0.130632	0.126775	0.158721	0.129997	0.283179	0.573108	0.743208	0.710422	0.725996	0.260377	0.166021	0.507858	1
0.194245	0.176277	0.142857	0.033877	0.372437	0.466575	0.517264	0.722063	0.786788	0.607285	0.204574	0.193572	1
0.162918	0.152736	0.0911877	0.0189593	0.46695	0.810768	0.196028	0.1622	0.779817	0.703384	0.183908	0.149562	2
0.075067	0.124211	0.0314998	-0.0514706	0.125765	0.0458292	0.529654	0.671926	0.74228	0.551368	0.092161	0.155003	1
0.222912	0.202744	0.2999	0.0983347	0.183958	0.630034	0.670312	0.303667	0.76262	0.700959	0.227677	0.17764	3
0.261123	0.316348	0.46383	0.209591	0.54604	0.58815	0.650545	0.585542	0.67428	0.378776	0.417103	0.354565	4
0.576567	0.657486	0.638697	0.0762726	0.519242	-0.0357345	0.268362	0.680902	0.764085	0.597396	0.2246	0.117226	4
-0.00949598	-0.0568336	0.00404204	-0.0415891	0.0723347	0.517349	0.261394	0.712562	0.77513	0.711425	0.246201	0.177184	1
0.56184	0.559679	0.556518	0.148917	0.695585	0.766162	0.744489	0.766011	0.711491	0.634059	0.66126	0.640906	4
0.198675	0.238219	0.0849793	0.0548409	0.599096	0.742421	0.622695	0.54222	0.804563	0.674125	0.202646	0.19184	2
0.0619614	0.0744417	0.0553603	0.00313199	0.0735336	0.138525	0.459478	0.565874	0.756452	0.706932	-0.0885459	-0.0306748	1
0.0820014	0.103085	-0.0171017	0.0548792	-0.087491	0.102848	0.703812	0.775684	0.818228	0.688462	0.302974	0.142132	1
0.36582	0.400387	0.380464	0.178056	0.410278	0.567232	0.497705	0.456316	0.661452	0.540823	0.391519	0.296783	4
0.167575	0.179234	0.231579	0.229141	0.256494	0.182489	0.616181	0.543303	0.72528	0.637587	0.18969	0.141259	1
0.181793	0.357916	0.425116	0.182314	0.510893	0.74784	0.617733	0.662357	0.831704	0.599248	0.28	0.338796	2
0.245464	0.407508	0.360327	0.188834	0.137622	0.285934	0.769103	0.492326	0.777044	0.274293	0.210394	0.232093	1
0.159717	0.285826	0.153402	0.174261	0.294255	0.738076	0.612425	0.587702	0.79381	0.641434	0.140413	0.140705	3
0.383058	0.653846	0.563555	0.152606	0.468511	0.658337	0.566292	0.457983	0.768421	0.648694	0.197446	0.230966	3
0.182586	0.290052	0.0620467	0.130269	0.0526316	0.583907	0.824708	0.779081	0.763405	0.201493	-0.114025	-0.0902641	1
0.224281	0.471932	0.511641	0.0564406	0.311983	0.163932	0.629224	0.80068	0.728226	0.346519	0.233894	0.229858	1
0.47452	0.478298	0.534207	0.497364	0.608124	0.665316	0.624675	0.0682715	0.670732	0.631627	0.647387	0.561544	4
0.200125	0.28593	0.212593	0.129481	0.0320227	0.389675	0.674583	0.299565	0.719339	0.666576	0.177538	0.17182	3
0.127596	0.141485	0.131337	0.117834	0.11151	0.0820947	0.135983	0.116944	0.180828	0.187554	0.0858325	0.10628	4
0.194707	0.400599	0.561635	0.109732	0.441501	0.739549	0.59612	0.414731	0.809664	0.576847	0.23571	0.273048	3
0.188818	0.164232	0.0921986	0.152365	0.349742	0.767213	0.708324	0.532541	0.815894	0.721165	0.175627	0.176443	3
0.540916	0.613656	0.748263	0.659335	0.602125	0.190588	-0.0309023	0.44959	0.0794593	0.257412	0.703308	0.666131	4
0.189372	0.216762	0.291667	0.288082	0.348381	0.295898	0.288249	0.303379	0.337185	0.257541	0.232264	0.178769	4
0.367154	0.372716	0.56962	0.610106	0.688412	0.711111	0.679745	0.536887	0.714653	0.682389	0.627219	0.413454	4
-0.0756449	-0.0877005	-0.00531263	0.0200547	0.0571019	0.255319	0.191055	0.232665	0.768202	0.703405	0.103448	0.0158046	2
0.196543	0.167067	0.106667	0.0206186	0.250313	0.719481	0.0952744	0.149972	0.775783	0.7265	0.150456	0.109557	2
0.205496	0.29482	0.272946	0.287129	0.201121	0.248727	0.737754	0.665209	0.786732	0.332708	0.202427	0.196789	1
0.211322	0.296357	0.13193	0.272443	0.29632	0.160167	0.712238	0.687966	0.753577	0.252832	0.217828	0.19487	1
0.192722	0.241802	0.254991	0.144411	0.354365	0.458387	0.478712	0.734415	0.796991	0.606635	0.192895	0.184586	1
-0.0486027	-0.127049	-0.0856407	0.0546318	0.083726	0.0916149	0.425442	0.58487	0.762159	0.690148	-0.0134953	-0.10467	1
0.119581	0.158297	0.0643564	0.142701	0.262495	0.235767	0.414515	0.705471	0.743133	0.674869	0.0807744	0.109637	1
0.118739	0.356037	0.21241	0.272385	0.156595	0.0985445	0.00356718	-0.0549185	-0.196962	0.0758738	0.224916	0.299891	4
0.187694	0.284422	0.263578	0.227027	0.110214	0.646807	0.830626	0.751873	0.664441	0.239971	0.186109	0.183249	1
0.584598	0.596063	0.552448	0.517697	0.592649	0.607908	0.510293	0.673175	0.668304	0.615078	0.646018	0.58817	4
0.209938	0.246471	0.206605	0.107951	0.190311	0.236485	0.817274	0.787302	0.783145	0.290113	0.200772	0.166444	1
0.368383	0.400915	0.344849	0.34231	0.341144	0.573604	0.602378	0.510424	0.324219	0.283724	0.393862	0.369645	4
0.209478	0.0939227	0.194194	0.209748	0.469568	0.161471	0.377687	0.648334	0.78606	0.663988	0.217852	0.179994	1
0.365113	0.4	0.295154	0.243918	0.265918	0.688716	0.63655	0.473108	0.603396	0.45182	0.341441	0.277434	1
0.4489	0.550887	0.6243	0.638713	0.386909	0.61169	0.648955	0.60696	0.790555	0.658143	0.449084	0.377591	4
0.226437	0.289725	0.357928	0.343789	0.387822	-0.000983768	0.792116	0.808166	0.741276	0.617946	0.203808	0.203463	1
0.360976	0.38085	0.475888	0.256932	0.495974	0.511685	0.783404	0.660932	0.711842	0.298854	0.28246	0.307646	1
0.264107	0.44324	0.480357	0.27764	0.430405	0.112807	0.705088	0.692107	0.713206	0.205212	0.221165	0.225471	2
0.17995	0.240148	0.276893	0.146653	0.294702	0.283716	0.784015	0.68285	0.764159	0.519958	0.23591	0.178692	1
0.2369	0.140684	0.121774	0.120036	0.0988285	0.0749451	0.777035	0.714431	0.801415	0.648069	0.208408	0.16026	1
0.155265	0.171508	0.0890233	0.189437	0.233395	0.719313	0.322979	0.673276	0.823154	0.648875	0.124152	0.139708	2
0.382007	0.375872	0.389497	0.301634	0.717386	0.815133	0.454014	0.699817	0.764527	0.7331	0.492217	0.431688	4
0.336799	0.327348	0.345865	0.43273	0.309855	0.512641	0.594363	0.401073	0.496096	0.424066	0.444487	0.329211	4
0.662274	0.596878	0.590343	0.542042	0.716187	0.7843	0.768274	0.694644	0.762159	0.732771	0.715331	0.655625	4
0.191882	0.206825	0.254098	0.288633	0.131803	0.181119	0.699422	0.685838	0.754064	0.640821	0.214039	0.22235	1
0.282934	0.401786	0.329389	0.282139	0.231025	0.246622	0.809705	0.782555	0.774707	0.537059	0.25269	0.224283	1
0.281192	0.36776	0.455878	0.169393	0.318605	0.461818	0.215576	0.477117	0.36444	0.325226	0.362362	0.448854	4
0.470691	0.440532	0.406216	0.537334	0.467363	0.481974	0.458601	0.377978	0.453976	0.47466	0.610698	0.477861	4
0.176746	0.186018	0.128373	0.172224	0.108419	0.718598	0.218045	0.358504	0.801995	0.605827	0.183521	0.201629	2
0.162525	0.299787	0.197704	0.157069	0.515212	0.765962	0.524532	0.634842	0.81587	0.571928	0.177433	0.178097	2
0.135623	0.156579	0.152603	0.119129	0.461448	0.693655	0.690164	0.382314	0.824011	0.652087	0.139718	0.141073	3
0.190476	0.200662	0.300658	0.171813	0.316327	0.444414	0.778797	0.799631	0.766587	0.619584	0.496272	0.175304	1
0.301565	0.430944	0.423285	0.153706	0.333839	0.0962689	0.575718	0.742178	0.744065	0.407725	0.183633	0.202501	1
0.173554	0.296251	0.220289	0.0705999	0.67596	0.558296	0.115797	0.501647	0.757113	0.639264	0.168631	0.185361	2
0.217735	0.439045	0.355649	0.130872	0.458693	0.731707	0.554692	0.650891	0.810083	0.662282	0.263659	0.277441	2
0.252323	0.292377	0.294118	0.275661	0.303832	0.319569	0.411717	0.718169	0.728408	0.677402	0.224477	0.21552	2
0.18028	0.309777	0.246053	0.19403	0.30902	0.137423	0.684794	0.739908	0.798264	0.583128	0.173937	0.180228	1
0.180046	0.244171	0.206049	0.0687955	0.339456	0.633411	0.618095	0.354967	0.800464	0.703786	0.189591	0.185841	3
0.220129	0.135529	0.104406	0.0680412	0.070591	0.25565	0.770768	0.740812	0.793136	0.68118	0.259188	0.171277	1
0.187608	0.179984	0.135883	0.194696	0.189709	0.253685	0.227866	0.175659	0.224794	0.226722	0.296922	0.220977	4
0.15	0.134537	0.160321	0.129434	0.374545	0.637378	0.52875	0.399451	0.747506	0.594768	0.169438	0.137744	3
0.221365	0.302619	0.296856	0.316273	0.269134	0.38601	0.791976	0.759064	0.762527	0.524742	0.335744	0.271012	1
0.20666	0.226667	0.284296	0.231618	0.220684	0.386109	0.689627	0.822618	0.720472	0.439282	0.198803	0.223992	1
0.0774456	0.115766	0.432923	0.480847	0.70875	0.782831	0.736474	0.740614	0.672457	0.616111	0.259627	0.135016	4
0.241379	0.326253	0.371013	0.34198	0.24594	0.484911	0.619764	0.828767	0.599657	0.300071	0.292411	0.272611	4
0.196015	0.228504	0.234618	0.167326	0.0215268	0.0781413	0.785915	0.708294	0.760243	0.55343	0.138122	0.155811	1
0.118766	0.131579	0.148378	0.14599	0.329101	0.750684	0.611767	0.587218	0.781469	0.687186	0.211665	0.184728	2
0.227728	0.320011	0.363085	0.179828	0.214935	0.425635	0.783294	0.792017	0.736079	0.609429	0.205974	0.197778	1
0.166863	0.159688	0.205933	0.158578	0.368161	0.244486	0.735459	0.690464	0.648614	0.252184	0.203582	0.188166	1
0.210137	0.164417	0.177972	0.222546	0.300432	0.769401	0.605544	0.399209	0.778751	0.640907	0.291767	0.178427	3
0.155613	0.358067	0.496399	0.0738295	0.241071	0.286795	0.746426	0.617874	0.717014	0.220434	0.179726	0.19042	1
0.299062	0.243848	0.279146	0.413251	0.493197	0.59979	0.737238	0.558794	0.621832	0.393064	0.569348	0.366286	1
0.18418	0.186948	0.250607	0.255675	0.329272	0.214214	0.284631	0.0528846	0.345598	0.325851	0.337124	0.214132	4
0.152843	0.186931	0.206398	0.184338	0.182851	0.20349	0.740213	0.647059	0.704824	0.225606	0.14168	0.135121	1
0.178549	0.183964	0.270842	0.193654	0.158107	0.193503	0.785881	0.730406	0.76099	0.436847	0.186756	0.18425	3
0.343736	0.32463	0.480897	0.601032	0.589349	0.700648	0.710576	0.606327	0.65688	0.554987	0.495233	0.427114	4
0.495521	0.500456	0.52598	0.523771	0.601127	0.718733	0.698853	0.567354	0.696836	0.631033	0.624891	0.524457	4
0.19334	0.290177	0.249632	0.122464	0.258758	0.530379	0.579677	0.513856	0.772861	0.670719	0.256271	0.194207	3
0.300238	0.333333	0.555425	0.584895	0.562826	0.379288	0.661316	0.639384	0.664764	0.579286	0.428316	0.252183	4
0.0928892	0.119225	0.109517	0.168738	0.225828	0.240558	0.568372	0.752264	0.741687	0.261682	0.0634518	0.126534	2
0.615991	0.677005	0.790178	0.726027	0.688596	-0.0619137	-0.105348	-0.0145631	-0.187207	0.0284114	0.632941	0.638738	4
0.540541	0.740564	0.603803	0.502779	0.40755	0.204402	0.0998725	0.0743451	0.0333771	0.107539	0.492808	0.559191	4
0.0175252	0.0375612	0.0780809	0.0757504	0.0259274	0.0567924	0.0537897	0.0233436	0.138354	0.15409	0.066447	0.0760456	4
0.637883	0.616938	0.607061	0.521292	0.624471	0.749021	0.739429	0.782952	0.752956	0.667872	0.66756	0.669865	4
0.182299	0.244755	0.205809	0.141998	0.637554	0.730508	0.626887	0.182292	0.778686	0.609261	0.181254	0.181189	3
0.135452	0.244708	0.323861	0.270627	0.252921	0.313946	0.66746	0.742236	0.730305	0.612245	0.175624	0.15473	1
0.511941	0.508489	0.579383	0.6723	0.730008	0.745536	0.732801	0.694988	0.735995	0.704325	0.656761	0.54795	4
0.182364	0.234665	0.217423	0.0709821	0.222026	0.210639	0.700915	0.634169	0.746389	0.501103	0.258101	0.212895	1
0.161442	0.203033	0.15896	0.181225	0.738791	0.796238	0.435561	0.533094	0.840807	0.66755	0.19659	0.191479	2
0.552588	0.556777	0.556126	0.562521	0.523661	0.781237	0.787607	0.604927	0.267371	0.314001	0.482738	0.32239	4
0.361535	0.707262	0.793871	0.577913	0.391048	-0.04209	-0.120476	-0.0298553	-0.183811	-0.268571	0.5307	0.540376	4
0.293123	0.307014	0.399433	0.165529	0.434629	0.576046	0.573237	0.421592	0.609289	0.142788	0.174649	0.205954	3
0.242464	0.323387	0.375108	0.366608	0.416637	0.241623	0.727423	0.739247	0.737035	0.31106	0.277739	0.212341	1
0.219628	0.253635	0.168707	0.102151	0.656539	0.750586	0.291837	0.747629	0.749395	0.667112	0.214801	0.21657	2
0.185066	0.250371	0.243497	0.282358	0.282186	0.181231	0.669295	0.703025	0.801201	0.657534	0.219083	0.202319	1
0.638787	0.62766	0.57	0.509367	0.563949	0.655344	0.653485	0.675419	0.677323	0.62885	0.670149	0.628743	4
0.320312	0.326706	0.350704	0.371811	0.294346	-0.207451	-0.170889	-0.039666	-0.00265686	0.168127	0.390342	0.402597	4
0.576792	0.684694	0.598651	0.58273	0.456666	0.423988	0.682114	0.637007	0.417413	0.349344	0.605249	0.633411	4
0.129346	0.162599	0.091132	0.125351	0.411059	0.798988	0.106538	0.159403	0.767518	0.731071	0.187843	0.133378	2
0.223638	0.290726	0.150781	0.0856658	0.320677	0.703879	0.540164	0.647034	0.816608	0.608822	0.20161	0.204469	2
0.189699	0.302297	0.226681	-0.0371303	-0.0513966	0.0968851	0.491721	0.728967	0.750862	0.349495	0.198182	0.202936	1
0.170298	0.221606	0.208658	0.180184	0.317275	0.249054	0.826661	0.78184	0.754237	0.241795	0.119967	0.0968134	1
0.226909	0.382463	0.41742	0.269378	0.177941	0.682364	0.18535	0.528752	0.800795	0.685067	0.213307	0.284655	2
0.176275	0.233771	0.102421	0.188473	0.520884	0.690465	0.335518	0.693806	0.716658	0.631987	0.198036	0.18444	2
0.3329	0.290558	0.368715	0.481845	0.570954	0.731044	0.76164	0.447062	0.743481	0.636364	0.62053	0.492662	4
0.219242	0.324343	0.402914	0.334296	0.208865	0.711142	0.679933	0.55253	0.772181	0.667904	0.198769	0.20237	3
0.284878	0.278163	0.366679	0.279861	0.336234	0.356161	0.615017	0.711186	0.713874	0.657527	0.405063	0.340382	2
0.151939	0.11955	0.334258	0.19403	0.212138	0.370986	0.327849	0.0863358	0.344062	0.321962	0.278437	0.177136	4
0.19233	0.203046	0.229144	0.143791	0.122098	0.202562	0.175687	0.548352	0.689392	0.333486	0.192875	0.186224	1
0.158465	0.38484	0.691812	0.441565	0.208537	-0.0368561	-0.043202	0.0682138	-0.179532	-0.253561	0.258761	0.36417	4
0.219774	0.232868	0.197329	0.174087	0.223788	0.704156	0.650861	0.425577	0.588863	0.446415	0.230898	0.214305	1
0.2076	0.298246	0.258126	0.106763	0.446455	0.768288	0.627383	0.653678	0.802038	0.63144	0.228547	0.204186	2
0.304051	0.346005	0.692265	0.686723	0.689614	0.404697	0.698964	0.644162	0.693462	0.587489	0.569372	0.304423	4
0.43487	0.244444	0.332653	0.317532	0.512249	0.663869	0.654114	0.65908	0.718186	0.687625	0.282456	0.195438	2
0.190007	0.210931	0.178987	0.175007	0.232365	0.757483	0.710283	0.249351	0.740667	0.716918	0.214018	0.187844	3
0.174564	0.203841	0.228621	0.244905	0.210526	0.616348	0.755414	0.617907	0.593528	0.366827	0.347879	0.262988	1
0.20523	0.153197	0.230769	0.21342	0.227969	0.569794	0.671547	0.605946	0.352433	0.413712	0.438142	0.253703	4
0.0515837	0.191022	-0.00796601	-0.0277685	0.0520803	0.114938	-0.0542809	0.0808971	0.0862069	-0.0751276	-0.0841889	0.0581995	4
0.21235	0.191655	0.203416	0.233058	0.257042	0.375806	0.279979	0.324199	0.264354	0.18961	0.315584	0.212708	4
0.507525	0.568282	0.724709	0.690387	0.678446	0.299655	0.578301	0.563855	0.601282	0.507001	0.570957	0.42991	4
0.588015	0.590759	0.555556	0.471597	0.585737	0.655589	0.704448	0.658583	0.714185	0.67445	0.675046	0.596855	4
0.300984	0.452812	0.443159	0.155786	0.269592	0.635433	0.715933	0.32663	0.720468	0.616885	0.213216	0.25287	3
0.317915	0.44864	0.517132	0.709337	0.70745	0.798344	0.758052	0.719493	0.69025	0.560558	0.413027	0.330317	4
0.437427	0.502004	0.623613	0.650255	0.692846	0.738145	0.740336	0.647622	0.714941	0.681465	0.652827	0.506387	4
0.0792193	0.141406	0.142414	0.202777	0.21806	0.19752	0.153153	0.12778	0.196833	0.162065	0.166747	0.117845	4
0.206122	0.250869	0.353881	0.463622	0.514212	0.71763	0.740285	0.604379	0.683549	0.618625	0.575109	0.429831	4
0.122931	0.106925	0.12641	0.164806	0.125614	0.124122	0.0929187	0.0956004	0.143923	0.139383	0.235192	0.124905	4
0.342355	0.292754	0.332136	0.32563	0.49985	0.511837	0.464905	0.49703	0.605484	0.520258	0.399601	0.242604	4
0.188396	0.217162	0.422855	0.553094	0.639895	0.39299	0.536279	0.53716	0.594637	0.47188	0.342054	0.282768	4
0.108644	0.170969	0.153882	0.200337	0.0969551	-0.207529	-0.127888	-0.0474698	-0.187185	-0.260017	0.137124	0.129412	4
0.293238	0.471933	0.446742	0.491815	0.350941	0.405509	0.703349	0.627697	0.744591	0.56549	0.327146	0.351252	4
0.234887	0.285456	0.278393	0.144089	0.281984	0.340869	0.732994	0.706501	0.727352	0.458668	0.190821	0.17608	1
0.35917	0.562385	0.679419	0.591345	0.558065	0.209934	0.532436	0.57024	0.697687	0.646708	0.543812	0.449387	4
0.0240734	0.119615	0.0305011	0.174138	0.104821	0.112047	0.11536	0.177461	0.222937	0.201288	0.0255754	0.0125975	4
0.224592	0.331844	0.445273	0.41157	0.411205	0.19724	0.664625	0.774451	0.76	0.28235	0.271879	0.254667	2
-0.0257625	-0.0575816	-0.0664962	0.109957	0.121285	0.322572	0.734573	0.799094	0.818427	0.395425	-0.0491582	0.107606	1
0.0142946	0.0258837	0.0570971	0.0491228	0.0589782	0.0425599	0.138907	0.117427	0.086668	0.0718257	0.0907912	0.0569011	4
0.150709	0.18264	0.306477	0.143058	0.284141	0.225902	0.405346	0.73042	0.752577	0.66018	0.177792	0.177215	1
0.245565	0.301721	0.192727	0.212826	0.390371	0.768789	0.58797	0.304548	0.809646	0.736322	0.245987	0.433325	2
0.204413	0.296154	0.355412	0.350926	0.410726	0.393432	0.674187	0.744547	0.746091	0.563989	0.2648	0.213758	1
0.181917	0.160091	0.306604	0.440396	0.47723	0.466884	0.534758	0.408008	0.450424	0.39184	0.347049	0.253933	4
0.156278	0.188132	0.233475	0.237523	0.412928	0.277804	0.459643	0.686367	0.737208	0.671305	0.229293	0.198279	1
0.212121	0.23185	0.299552	0.242483	0.174795	0.310143	0.804825	0.671972	0.719826	0.25177	0.246145	0.191988	1
0.309609	0.280692	0.461201	0.524164	0.729875	0.765125	0.731819	0.656029	0.713843	0.664909	0.561774	0.392374	4
0.114501	-0.214823	-0.089852	-0.0378177	-0.0582696	0.153594	0.694808	0.801236	0.749879	0.325449	-0.0813719	0.0484286	1
0.563852	0.554412	0.415575	0.530315	0.591922	0.70471	0.751909	0.493695	0.695189	0.617158	0.668597	0.596121	4
0.224464	0.350715	0.0470463	0.176972	0.354645	0.727663	0.549925	0.505843	0.762563	0.627363	0.14218	0.157974	3
0.131934	0.171529	0.332571	0.340098	0.272096	0.173243	0.738274	0.71371	0.737458	0.573668	0.244689	0.177892	2
0.206536	0.331551	0.242637	0.270296	0.206958	0.204538	0.797148	0.697385	0.750854	0.408302	0.270782	0.277263	4
0.203743	0.304762	0.204309	0.227745	0.387008	0.200405	0.342774	0.641101	0.762809	0.636031	0.206857	0.203691	1
0.204973	0.291179	0.350894	0.340479	0.296092	0.20288	0.705015	0.639213	0.690826	0.264588	0.320331	0.252224	1
0.194322	0.256968	0.332535	0.264858	0.275596	0.189255	0.779661	0.759697	0.707063	0.277824	0.238395	0.244394	1
0.130817	0.120684	0.134556	0.130186	0.160315	0.169874	0.181592	0.0936445	0.108181	0.0876812	0.120769	0.105561	4
0.203745	0.29193	0.432972	0.412057	0.261331	0.315822	0.753676	0.168722	0.709454	0.287205	0.262869	0.219749	1
0.213078	0.288604	0.312332	0.269898	0.224897	0.351271	0.770461	0.655349	0.710445	0.514706	0.209502	0.191854	1
0.174204	0.20645	0.323221	0.321045	0.353122	0.37804	0.743603	0.775581	0.721747	0.227134	0.22774	0.202581	2
0.156443	0.239427	0.20184	0.170091	0.00182244	0.163977	0.762789	0.78524	0.766593	0.355128	-0.0885478	-0.110673	1
0.340416	0.278759	0.375667	0.323868	0.660973	0.706305	0.661765	0.644457	0.691346	0.670924	0.642857	0.542822	4
0.22136	0.233123	0.306002	0.490898	0.517487	0.439592	0.61986	0.616911	0.70012	0.523045	0.422445	0.34467	4
0.255998	0.446515	0.108974	0.183005	0.225178	0.711543	0.180082	0.587834	0.796627	0.652768	0.261538	0.2528	2
0.302766	0.424307	0.433586	0.477923	0.3663	0.184826	0.795223	0.728523	0.681479	0.50015	0.260764	0.261779	1
0.177281	0.0708822	0.0683012	0.0718776	0.22462	0.774445	0.155951	0.540509	0.723607	0.621235	0.180522	0.147979	2
-0.00591716	-0.0975955	-0.100095	0.104036	0.0606164	0.154064	0.660389	0.656408	0.756298	0.672149	0.0873622	-0.109116	1
-0.283019	-0.145427	-0.079731	0.0555238	-0.174411	-0.147632	0.086865	-0.0846092	-0.204082	-0.108844	-0.325452	-0.261959	4
0.162983	0.237674	0.350848	0.379176	0.364382	0.120699	0.597611	0.684035	0.71815	0.264374	0.230356	0.184803	1
0.627941	0.647104	0.600292	0.607944	0.596388	0.394412	0.725134	0.709312	0.710976	0.641432	0.649578	0.641664	4
0.59762	0.605956	0.575891	0.636297	0.637488	0.678949	0.703654	0.554096	0.696212	0.642418	0.653053	0.551038	4
0.289651	0.281734	0.198048	0.0214704	0.358216	0.241973	0.669603	0.717158	0.764492	0.561637	0.258055	0.242472	1
0.348315	0.51215	0.583208	0.506412	0.613864	0.692762	0.773306	0.418122	0.720075	0.612717	0.646044	0.460144	4
0.228644	0.300472	0.327963	0.322651	0.346117	0.285813	0.641799	0.770484	0.755846	0.56272	0.249496	0.239155	1
0.216163	0.214137	0.384615	0.159137	0.45197	0.580991	0.641283	0.747799	0.733439	0.366536	0.278931	0.28702	1
0.355011	0.456567	0.627439	0.229432	0.34024	0.180385	0.682882	0.743556	0.761384	0.609633	0.222259	0.201441	1
0.22314	0.360296	0.347709	0.370867	0.267181	0.184113	0.793469	0.685688	0.75435	0.330635	0.2322	0.202772	1
0.210916	0.235312	0.334227	0.355805	0.323007	0.166719	0.643989	0.361882	0.744469	0.580193	0.522173	0.441986	1
0.172536	0.160644	0.243896	0.183036	0.285391	0.152738	0.332534	0.263372	0.368365	0.322711	0.304403	0.240248	4
0.134419	0.159484	0.191849	0.11883	0.109589	0.218493	0.566394	0.687467	0.624861	0.279306	0.221196	0.193936	1
-0.00794702	-0.00456621	0.0659472	0.102058	0.0878345	0.177175	0.1094	0.136471	0.258784	0.120533	-0.0251836	-0.0359116	4
0.255826	0.22991	0.349843	0.239497	0.384949	0.462366	0.645982	0.599284	0.748839	0.53986	0.381276	0.428751	4
0.288092	0.711007	0.781199	0.674872	-0.0146408	-0.0707735	-0.116533	-0.046225	0.230462	0.0350493	0.275173	0.566164	4
0.0643402	0.120219	0.162068	0.200584	0.323097	0.392308	0.36763	0.278665	0.305967	0.223206	0.134986	0.0999355	4
0.576015	0.587255	0.571429	0.555396	0.617046	0.763294	0.739645	0.595037	0.738142	0.668371	0.666667	0.59084	4
0.454461	0.440505	0.612496	0.681114	0.74113	0.749609	0.730837	0.681337	0.718412	0.670395	0.655426	0.50514	4
0.442012	0.427129	0.41924	0.469677	0.461966	0.623486	0.620759	0.56258	0.638484	0.617824	0.571803	0.490671	4
0.255443	0.268237	0.287908	0.426816	0.328419	0.673739	0.651909	0.557432	0.447072	0.313802	0.31346	0.328994	4
0.179413	0.262097	0.089243	0.107152	0.439767	0.706119	0.591074	0.597228	0.819181	0.651835	0.208835	0.197017	2
0.11175	0.144918	0.272366	0.136982	0.296083	0.372205	0.268446	0.151903	0.423704	0.253133	0.272886	0.215212	4
0.21303	0.267397	0.136885	0.015015	0.28853	0.212983	0.514144	0.682608	0.706614	0.479263	0.20069	0.173825	1
0.0206852	0.124419	0.136927	0.0568682	0.289451	0.291232	0.248138	0.336374	0.754414	0.728932	0.187318	0.154366	2
0.150709	0.18264	0.306477	0.143058	0.284141	0.225902	0.405346	0.73042	0.752577	0.66018	0.177792	0.177215	2
0.179287	0.259328	0.35044	0.178673	0.249856	0.648425	0.547232	0.419017	0.743304	0.522498	0.223366	0.288128	3
0.212799	0.616566	0.650832	0.192058	0.197379	0.107975	0.691655	0.673708	0.755535	0.538909	0.189267	0.230344	1
0.217945	0.176547	0.217486	0.264036	0.396714	0.459077	0.442071	0.488316	0.452293	0.444663	0.465084	0.257713	4
0.171064	0.236296	0.231831	0.153075	0.232035	0.197178	0.631694	0.715958	0.683119	0.307094	0.231163	0.255336	1
0.620415	0.641647	0.397798	0.559201	0.65861	0.657912	0.667016	0.61867	0.663749	0.608466	0.632	0.61768	4
0.516496	0.533806	0.540241	0.52472	0.638794	0.711656	0.702116	0.693553	0.675906	0.615385	0.61995	0.544536	4
0.201631	0.151651	0.0572057	0.159804	0.198849	0.767722	0.643536	0.706066	0.79295	0.675327	0.271233	0.140921	2
0.195566	0.21616	0.18385	0.149506	0.296334	0.570855	0.61281	0.188305	0.741864	0.684102	0.188931	0.176252	3
0.266558	0.41287	0.418951	0.360093	0.22773	0.260786	0.647677	0.73637	0.7359	0.238074	0.294726	0.280644	2
0.219771	0.280685	0.262909	0.175997	0.260064	0.425085	0.613079	0.7917	0.775565	0.374449	0.301972	0.286322	1
0.217998	0.164685	0.254193	0.312707	0.28951	0.299801	0.347665	0.356505	0.435446	0.301618	0.208619	0.2638	4
0.458171	0.483228	0.557226	0.624156	0.705074	0.733025	0.720854	0.58079	0.682927	0.60202	0.574301	0.469346	4
0.183137	0.211042	0.198839	0.080834	0.420373	0.490024	0.765583	0.658791	0.775664	0.682086	0.310345	0.0941251	1
0.161742	0.165748	0.168616	0.203492	0.304228	0.20685	0.349464	0.653748	0.650391	0.409078	0.185865	0.161067	1
0.154417	0.286517	0.148693	0.0751782	0.173315	0.710707	0.634305	0.57565	0.812409	0.659564	0.188525	0.196911	3
0.171228	0.271006	0.417015	0.18193	0.291896	0.208058	0.629893	0.702934	0.74597	0.484506	0.207461	0.194545	1
0.243243	0.435367	0.344286	0.162986	0.567037	0.759087	0.612265	0.557466	0.81665	0.575983	0.331899	0.368332	3
0.266312	0.677918	0.783875	0.725166	0.707296	-0.0324432	0.00569801	0.0382833	0.0485806	-0.238917	0.279883	0.429477	4
0.231225	0.202749	0.31661	0.279251	0.435435	0.470653	0.521294	0.421821	0.565049	0.396193	0.416172	0.2885	4
0.179084	0.20134	0.183717	0.149791	0.619609	0.726776	0.631044	0.549358	0.772979	0.617562	0.219833	0.22166	2
0.233774	0.251799	0.313015	0.366539	0.247419	0.750618	0.746626	0.394958	0.722537	0.671969	0.218779	0.254027	3
0.285434	0.358897	0.443983	0.406324	0.421947	0.39298	0.733898	0.779097	0.751164	0.257033	0.206426	0.286198	1
0.189402	0.32704	0.311916	0.275823	0.324436	0.224346	0.77219	0.776004	0.765426	0.398838	0.192855	0.189372	1
0.399851	0.393988	0.379384	0.452184	0.486519	0.651144	0.471481	0.641462	0.767848	0.549508	0.52602	0.450197	4
0.174916	0.259661	0.294488	0.239897	0.293948	0.291299	0.784798	0.777874	0.765766	0.393476	0.20458	0.176355	1
0.121179	0.192641	-0.101291	0.129521	-0.0893996	-0.0613288	-0.134317	-0.202975	0.0462803	0.0795455	0.198078	0.178197	4
-0.131183	-0.0681622	-0.149944	-0.0907727	0.0496093	0.126159	0.399103	0.68962	0.738183	0.645721	0.154568	0.180037	1
0.0370028	0.0980392	0.0944914	0.181619	0.196633	0.210717	0.173175	0.0713618	0.0558824	0.0380395	0.035964	0.0440352	4
0.184896	0.245723	0.126761	0.0026712	0.713681	0.76769	0.533564	0.164244	0.786607	0.628963	0.177468	0.204586	3
0.279091	0.35568	0.267132	0.237386	0.166066	0.28348	0.58562	0.70116	0.782555	0.716715	0.437781	0.349934	1
0.540357	0.521452	0.612703	0.0908675	0.481903	0.820617	0.793893	0.73156	0.796438	0.649444	0.754868	0.68102	1
0.489933	0.658257	0.439162	0.0799883	0.473141	0.241877	0.740928	0.703507	0.607228	0.22963	0.233645	0.246626	1
0.17827	0.235519	0.214821	0.115897	0.204142	0.148003	0.743713	0.724968	0.779085	0.476241	0.181818	0.166346	1
0.28559	0.317194	0.340185	0.293513	0.276666	0.251359	0.830844	0.76586	0.73569	0.485594	0.237549	0.202589	1
0.181009	0.304034	0.250232	0.12345	0.351515	0.75006	0.662207	0.624748	0.767087	0.559755	0.177212	0.181135	2
0.283455	0.348868	0.389191	0.33054	0.284897	0.2288	0.495273	0.654702	0.742732	0.50663	0.230225	0.208022	1
0.173966	0.175138	0.147272	0.169072	0.242853	0.675345	0.685532	0.538714	0.769088	0.607415	0.194291	0.221395	3
0.230677	0.447122	0.336375	0.153391	0.484325	0.782875	0.600295	0.480672	0.813392	0.71123	0.192079	0.246938	3
0.535868	0.42953	0.447924	0.643611	0.603875	0.183283	0.556574	0.66704	0.697614	0.563703	0.584974	0.535793	4
0.143258	0.124234	0.183821	0.203519	0.338208	0.100036	0.668076	0.764017	0.629826	0.285562	0.174116	0.174872	1
0.19221	0.2121	0.309534	0.310087	-0.119014	0.138314	0.611594	0.489597	0.732856	0.563172	0.205557	0.184066	1
0.0629809	0.0262966	-0.0585586	0.0848485	-0.113861	0.727194	0.801942	0.718057	0.749146	0.541641	0.0164779	0.101052	1
0.210634	0.32999	0.351719	0.329889	0.266311	0.0320316	0.630028	0.711934	0.729375	0.258874	0.205405	0.197791	1
0.247516	0.331129	0.358578	0.123582	0.288502	0.166547	0.754997	0.720858	0.791246	0.265731	0.197456	0.194006	1
0.232232	0.406823	0.254801	0.121722	0.227716	0.263254	0.58249	0.749228	0.750989	0.230624	0.264897	0.242017	1
0.732243	0.729386	0.701373	0.687715	0.673822	0.766487	0.77513	0.776349	0.772267	0.7111	0.73243	0.735444	4
0.209486	0.181226	0.0525636	0.13003	0.174664	0.247525	0.680099	0.775891	0.715498	0.253803	0.18947	0.222097	1
0.138033	0.325081	0.389418	0.13265	0.633046	0.636364	0.238928	0.627715	0.799897	0.63904	0.194382	0.222996	2
0.196614	0.175761	0.197458	0.140195	0.336678	0.72769	0.285381	0.269494	0.802253	0.740121	0.301717	0.18993	2
0.162675	0.276376	0.320973	0.165588	0.416581	0.689875	0.554481	0.61535	0.813333	0.673046	0.186844	0.164781	2
0.201796	0.263566	0.287867	0.0594027	0.132169	0.543885	0.63409	0.389262	0.750365	0.533827	0.211596	0.223949	3
0.121752	0.14715	0.232693	0.194848	0.142754	0.240358	0.546551	0.63031	0.713089	0.619528	0.174659	0.152769	1
0.130356	0.18717	0.222313	0.195946	0.254641	0.218984	0.668214	0.736562	0.715311	0.612333	0.196194	0.178557	1
0.500244	0.51346	0.521739	0.472426	0.531085	0.653771	0.336052	0.471867	0.643993	0.495114	0.422427	0.359601	4
0.213876	0.341864	0.382451	0.198035	0.152138	0.367448	0.823378	0.801055	0.777836	0.35617	0.225307	0.182906	1
-0.117966	0.0915296	-0.135183	0.0728762	-0.109527	0.157278	0.804078	0.673961	0.772971	0.682431	0.181509	0.181723	2
0.443566	0.399011	0.453687	0.589468	0.678571	0.586555	0.632357	0.648989	0.691172	0.554404	0.480882	0.414741	4
0.19209	0.207827	0.177426	0.0928617	0.39931	0.595939	0.270755	0.62547	0.731072	0.534571	0.210268	0.181973	1
0.36849	0.383279	0.42092	0.458792	0.456077	0.577301	0.652219	0.49638	0.435233	0.396571	0.385392	0.450746	4
-0.0178937	-0.0139064	-0.165508	0.0965222	-0.0841362	0.0768087	0.669091	0.619229	0.647658	0.592112	-0.0835913	-0.149694	4
-0.21972	-0.3361	-0.200227	-0.0225689	-0.237347	0.0440457	-0.0602103	-0.0562582	0.0714286	-0.260363	-0.0815864	-0.0788366	4
0.478605	0.410419	0.530314	0.17864	0.687482	0.773158	0.776703	0.682829	0.779154	0.768072	0.72282	0.633584	4
0.23801	0.238938	0.690037	0.675993	0.698486	-0.0306236	0.622971	0.559611	0.444023	0.389641	0.583517	0.466478	4
0.567735	0.551635	0.475736	0.507468	0.624471	0.719545	0.733925	0.596275	0.724877	0.622114	0.69985	0.62551	4
0.260518	0.361062	0.352286	0.268069	0.158762	0.221845	0.788587	0.722409	0.756654	0.325348	0.251838	0.195097	1
0.167791	0.155302	0.0890643	-0.00256191	0.207781	0.699539	0.60307	0.230523	0.792823	0.64884	0.168808	0.160294	3
0.319184	0.405262	0.396921	0.325816	0.182058	0.474377	0.610075	0.62252	0.778405	0.663352	0.190985	0.211338	1
0.240079	0.249404	0.327797	0.330914	0.312057	0.149934	0.648257	0.669725	0.759954	0.525164	0.205549	0.176841	1
0.622239	0.682822	0.596769	0.562984	0.464153	0.558532	0.613581	0.601927	0.556669	0.404294	0.559342	0.492826	4
0.187528	0.158493	0.183021	0.201929	0.288214	0.767517	0.675506	0.45778	0.804094	0.66243	0.17006	0.170964	3
0.113518	0.277118	-0.164557	0.120046	-0.0888476	-0.0678881	0.183783	-0.0526316	-0.000344788	0.0937887	0.170715	0.143591	4
0.298746	0.369565	0.423886	0.164281	0.323884	0.139098	0.697474	0.629045	0.758767	0.527528	0.156471	0.162014	1
0.336194	0.496241	0.293103	0.326571	0.224193	0.242028	0.763881	0.73244	0.740209	0.354618	0.214458	0.252247	1
0.287745	0.284336	0.564974	0.622386	0.681146	0.438576	0.600261	0.437164	0.393579	0.377798	0.420279	0.367559	4
0.668012	0.703365	0.793212	0.729366	0.678374	-0.0312185	-0.0930136	-0.0242769	-0.185567	0.0287206	0.7864	0.778921	4
0.276893	0.427252	0.296486	0.121751	0.563564	0.798476	0.618925	0.592867	0.820657	0.497428	0.293325	0.310466	2
0.23648	0.296991	0.646431	0.678367	0.686114	0.237136	0.562397	0.551392	0.505294	0.489575	0.441003	0.331991	4
0.274185	0.371473	0.518267	0.170481	0.150877	0.433486	0.81199	0.820513	0.816019	0.697798	0.149549	0.156837	1
0.224946	0.246398	0.47839	0.43694	0.558362	0.445332	0.574849	0.651353	0.699447	0.482685	0.333697	0.29831	4
0.610749	0.626578	0.61053	0.220637	0.234457	0.735729	0.754103	0.675163	0.741915	0.701724	0.719495	0.63919	4
0.128251	0.159106	-0.00949236	-0.039239	0.0436833	0.170863	0.232791	0.679772	0.78145	0.602218	-0.0086741	-0.0755064	1
0.153968	0.150624	0.154762	0.147541	0.32221	0.784987	0.047619	0.106754	0.775765	0.732037	0.241909	0.147747	2
0.153937	0.289877	0.323747	0.116959	0.374799	0.727738	0.221929	0.705487	0.804939	0.620334	0.119966	0.265484	2
0.193338	0.283974	0.360656	0.0587338	0.368613	0.723508	0.664194	0.369236	0.80095	0.733006	0.215986	0.252266	2
0.163082	0.209051	0.179374	0.147314	0.269621	0.213213	0.737315	0.753703	0.72332	0.423568	0.165603	0.176626	1
0.244648	0.376112	0.183989	0.195402	0.112565	-0.0432062	0.19349	-0.0631939	-0.156144	0.0826162	0.22244	0.28909	4
0.182712	0.246377	0.359773	0.15	0.253012	0.400718	0.63773	0.748906	0.647942	0.239071	0.182861	0.194593	1
0.133858	0.119151	0.139447	0.118137	0.486914	0.661286	0.237992	0.587043	0.742316	0.647921	0.158574	0.170443	2
0.135458	0.138017	0.251855	0.31757	0.441554	0.404722	0.583843	0.546283	0.666155	0.609232	0.583974	0.31614	4
0.176108	0.18185	0.0763052	0.217368	0.196216	0.613028	0.711074	0.640752	0.380491	0.359594	0.189809	0.172626	1
0.129674	0.18622	0.149946	0.109499	0.349914	0.658459	0.694166	0.298491	0.803417	0.666747	0.144093	0.150623	3
0.409039	0.509299	0.778484	0.732916	0.720532	-0.0812023	-0.0892857	0.161125	-0.0986091	-0.113043	0.702845	0.672936	4
0.206913	0.170244	0.136746	0.120927	0.585447	0.782083	0.665601	0.422951	0.799262	0.691722	0.191955	0.196809	3
0.330438	0.626874	0.582522	0.155517	0.35854	0.123845	0.715898	0.691231	0.727799	0.257461	0.185899	0.221755	1
0.193619	0.264473	0.3845	0.394788	0.363477	0.180115	0.532654	0.608405	0.783935	0.664461	0.213497	0.207867	1
0.153533	0.257597	0.12996	0.192287	0.542822	0.779757	0.622054	0.637456	0.774529	0.65609	0.190025	0.180387	2
0.182937	0.284242	0.18029	0.148813	0.22288	0.665969	0.0573625	0.319312	0.765109	0.68855	0.216336	0.235751	2
0.158598	0.130468	0.153659	0.20849	0.249788	0.0493708	0.119702	0.167559	0.523113	0.408769	0.359288	0.249674	4
0.175478	0.224783	0.245981	0.124724	0.245095	0.235336	0.753117	0.750682	0.7406	0.608597	0.257565	0.188771	1
0.209346	0.270763	0.367624	0.362048	0.330832	0.22311	0.530217	0.765093	0.788868	0.555002	0.200951	0.201881	1
0.678252	0.704749	0.680689	0.529783	0.683963	0.70705	0.78713	0.748474	0.76093	0.68809	0.684927	0.678254	4
0.192457	0.413475	0.203038	0.0917972	0.380524	0.715792	0.679983	0.186832	0.737765	0.702128	0.174773	0.265602	3
0.231221	0.305304	0.33942	0.343671	0.26124	0.397521	0.408399	0.669204	0.704909	0.262599	0.235372	0.197623	1
0.446734	0.444934	0.578727	0.619014	0.668223	0.695077	0.669521	0.688771	0.657256	0.593646	0.588009	0.478669	4
0.216132	0.276458	0.304146	0.295435	0.306818	0.174593	0.790162	0.772419	0.68854	0.220036	0.32913	0.333333	1
0.275135	0.455795	0.354773	0.17773	0.615244	0.775701	0.538629	0.645754	0.804156	0.575449	0.307885	0.305029	2
0.0432836	0.0443864	0.0325753	-0.00686342	0.0486051	0.0473656	0.0487377	0.0387692	0.0239574	0.0299328	-0.00393314	0.0873554	4
0.212864	0.305968	0.419732	0.410442	0.204825	0.297652	0.621768	0.657005	0.745604	0.43914	0.253195	0.241647	1
0.181622	0.194814	0.300831	0.202823	0.416358	0.510285	0.70313	0.762286	0.772093	0.308225	0.237405	0.209043	1
0.0766932	0.15534	0.267035	0.267995	0.224806	0.431923	0.693826	0.782683	0.755811	0.480179	0.252897	0.217802	1
0.0440989	0.0675759	0.0668223	0.0490821	0.152031	0.102757	0.124281	0.199589	0.184917	0.146714	0.0583581	0.0486556	4
0.182026	0.252033	0.24681	0.206948	0.148378	0.210166	0.756762	0.510345	0.742424	0.363008	0.195152	0.191886	1
0.149496	0.165676	-0.0926295	-0.0919401	-0.0377358	0.00506823	0.725598	0.760308	0.711012	0.323021	0.0928495	0.115919	1
0.174844	0.170088	0.247986	0.255525	0.229191	0.154237	0.477809	0.713655	0.726605	0.514166	0.192475	0.19021	1
-0.0858663	0.0444157	-0.0146984	0.108763	-0.043692	0.144228	-0.101703	0.076114	0.0785855	0.107735	-0.156757	0.0514325	4
0.466974	0.59549	0.562139	0.197309	0.450027	0.566708	0.678849	0.763581	0.755903	0.654459	0.648649	0.123887	1
0.383515	0.379731	0.527821	0.665326	0.706501	0.775913	0.737752	0.684384	0.755125	0.72356	0.644641	0.516236	4
0.256802	0.26556	0.344415	0.388292	0.769153	0.818567	0.795647	0.176578	0.76239	0.757042	0.510769	0.296751	4
0.185717	0.163691	0.159271	0.149708	0.351776	0.746706	0.590931	0.232582	0.77563	0.597707	0.16	0.177917	3
0.169857	0.216884	0.275237	0.267029	0.292041	0.17695	0.68094	0.654494	0.690271	0.326363	0.281821	0.226097	1
0.288462	0.307237	0.363075	0.438173	0.577765	0.602074	0.684669	0.604596	0.736347	0.609613	0.553083	0.350069	4
0.170416	0.261878	0.167774	0.166972	0.531017	0.690025	0.526526	0.700496	0.811301	0.606557	0.220181	0.245825	2
0.21981	0.304851	0.331365	0.143978	0.218277	0.399008	0.671897	0.796103	0.691023	0.277374	0.21817	0.236492	1
0.454362	0.292709	0.289196	0.422819	0.530776	0.695514	0.693498	0.692711	0.682692	0.637887	0.608557	0.485051	4
0.168603	0.175432	0.119	0.113547	0.581608	0.81151	0.0689498	0.231352	0.765789	0.7338	0.169926	0.154953	2
0.177844	0.23188	0.243948	0.0842521	0.0735373	0.0491979	0.592129	0.201841	0.829901	0.655838	0.175762	0.1825	2
0.189897	0.289387	0.14128	0.131431	0.768567	0.738938	0.472539	0.428254	0.729182	0.684478	0.269787	0.208382	2
0.0589949	0.0291525	0.0198676	-0.00429799	0.341114	0.589859	0.664437	0.581766	0.573743	0.588672	0.172356	-0.00409417	1
0.221517	0.295983	0.293138	0.108864	0.23644	0.419444	0.70282	0.722365	0.681316	0.304221	0.239503	0.241554	1
0.218816	0.379743	0.329494	0.118612	0.403727	0.190555	0.798068	0.75304	0.76083	0.31726	0.246761	0.223426	1
0.241576	0.298426	0.459823	0.19805	0.26801	0.616663	0.781037	0.681454	0.596672	0.280538	0.197721	0.172348	1
0.166421	0.141951	0.178107	0.580501	0.195579	0.247651	0.392224	0.465677	0.500991	0.425147	0.391452	0.21201	4
0.132743	0.126034	0.283264	0.31748	0.362571	0.362963	0.255573	0.494007	0.552177	0.475812	0.350936	0.268882	1
0.10426	0.151265	0.264144	0.19302	0.213338	0.699007	0.771659	0.668486	0.558523	0.563816	0.354224	0.188525	1
0.322949	0.470782	0.206884	0.362745	0.190007	0.136486	0.162497	-0.0815149	-0.0167351	0.127097	0.291615	0.324547	4
0.172975	0.19909	0.245459	0.236603	0.288745	0.349435	0.502514	0.771921	0.741868	0.654833	0.195291	0.185317	1
0.575531	0.557823	0.561874	0.606104	0.613973	0.664854	0.73126	0.685983	0.710709	0.664264	0.683486	0.578635	4
0.18653	0.279838	0.328149	0.174051	0.180316	0.169811	0.778824	0.782174	0.781054	0.308792	0.206522	0.184082	1
0.321334	0.376135	0.342466	0.158926	0.175627	0.394686	0.323039	0.66068	0.79297	0.697159	0.181216	0.18148	1
0.177391	0.195725	0.0880626	0.1112	0.5387	0.683497	0.450847	0.639419	0.780094	0.653372	0.165885	0.181215	2
0.236074	0.294895	0.328865	0.29697	0.271469	0.348071	0.773926	0.692658	0.685988	0.241699	0.374497	0.329542	1
0.208114	0.166495	0.108866	0.093512	0.57348	0.790112	0.708554	0.409836	0.823729	0.682403	0.162791	0.140644	3
0.306973	0.392806	0.316579	0.207224	0.218962	0.6556	0.618205	0.37169	0.407688	0.328504	0.294279	0.275446	1
0.191544	0.31526	0.419605	0.162204	0.224923	0.774544	0.587817	0.676196	0.812171	0.642004	0.235001	0.230954	2
0.172221	0.202513	0.283468	0.32381	0.28214	0.317984	0.241051	0.611362	0.798319	0.646686	0.175985	0.185456	1
0.212616	0.292254	0.274358	0.21811	0.255495	0.154138	0.600644	0.706301	0.736023	0.573388	0.35249	0.254682	4
0.00430416	-0.0223124	0.121511	-0.0405522	-0.0180451	0.0679468	0.662003	0.696573	0.775323	0.555222	0.144163	0.143549	1
0.25	0.270921	0.440168	0.466813	0.489372	0.575432	0.653812	0.469722	0.524904	0.371265	0.348205	0.301399	4
0.10528	0.263958	0.437795	0.11598	0.54822	0.785647	0.614297	0.62	0.825915	0.611336	0.201282	0.268633	2
0.197754	0.265176	0.182274	0.180493	0.241408	0.740062	0.709949	0.276653	0.779218	0.723531	0.201671	0.212049	3
0.247929	0.264286	0.370525	0.419449	0.692646	0.685104	0.679399	0.652035	0.634283	0.557632	0.431075	0.306452	4
0.264547	0.273866	0.180184	0.14578	0.23918	0.250185	0.554792	0.707734	0.654283	0.259723	0.502959	0.575814	1
0.171388	0.239162	0.289263	0.0845948	0.225572	0.814511	0.810537	0.726773	0.289787	0.275389	0.262729	0.208125	1
-0.173536	-0.137192	-0.03125	0.0563961	0.101796	-0.0170091	0.0858347	0.188502	0.0333717	0.152754	-0.127088	-0.0936556	4
0.122059	0.0851499	0.16401	0.115443	0.147303	0.157658	0.268975	0.239949	0.383519	0.221232	0.148294	0.119782	4
0.539689	0.543034	0.523844	0.622955	0.685039	0.743429	0.719298	0.734732	0.688225	0.604025	0.596791	0.53703	4
0.183859	0.286708	0.435515	0.418662	0.226366	0.663808	0.486623	0.386667	0.778876	0.695215	0.182557	0.159778	2
-0.306556	-0.244413	-0.360645	-0.206318	-0.113617	-0.0896268	-0.176179	-0.135371	-0.252525	-0.390931	-0.423412	-0.272996	4
-0.158801	-0.0443286	-0.0499022	0.0471534	-0.113316	0.00526103	0.17265	0.0205936	0.143651	0.0424037	-0.224688	-0.132812	4
0.422014	0.427268	0.377338	0.555347	0.721661	0.638595	0.710549	0.589465	0.695769	0.611092	0.60111	0.499773	4
0.0853522	0.177076	0.159861	0.177627	0.0152935	0.232293	0.760652	0.708819	0.779959	0.620828	0.206976	0.190169	1
0.248161	0.28773	0.352795	0.425009	0.469532	0.486799	0.526115	0.527418	0.696694	0.503558	0.317516	0.256007	1
0.16599	0.18255	0.132407	0.0684224	0.204828	0.714489	0.529595	0.716512	0.699862	0.592809	0.125683	0.16329	2
-0.167057	-0.185089	-0.0946767	0.0432728	-0.119245	-0.0748626	-0.198249	-0.104779	-0.131755	-0.316968	-0.135794	-0.0262358	4
0.391168	0.435054	0.395362	0.283582	0.487207	0.516489	0.479846	0.578445	0.398198	0.34941	0.314425	0.31016	1
0.149008	0.281155	0.262385	0.306909	0.486439	0.272152	0.747158	0.732591	0.759142	0.533694	0.28559	0.201794	2
-0.0842734	-0.156006	-0.142857	-0.0886253	0.0345442	0.125607	0.492453	0.693344	0.759238	0.690069	0.156668	0.0725894	1
0.0137525	0.0527183	0.0360825	0.129885	0.391588	0.337336	0.151867	0.251269	0.0997653	0.0893855	0.0730689	0.0107914	4
0.1619	0.164729	0.0744596	0.0968561	0.386146	0.727176	0.251571	0.354964	0.77898	0.623412	0.198448	0.185396	2
0.291939	0.284222	0.440789	0.724774	0.729127	0.744841	0.755184	0.690582	0.705982	0.659202	0.551849	0.357314	4
0.618725	0.640543	0.625304	0.604756	0.653156	0.5477	0.750708	0.664728	0.73105	0.69422	0.731283	0.641316	4
0.192208	0.315168	0.370546	0.567636	0.686531	0.764646	0.402037	0.695828	0.68113	0.643586	0.491556	0.324764	4
0.180108	0.243834	0.13501	0.15506	0.274581	0.419336	0.698738	0.738716	0.706067	0.266422	0.227885	0.251732	1
0.18723	0.225938	0.20134	0.184445	0.296248	0.631971	0.636792	0.201889	0.749744	0.712607	0.215555	0.178895	3
0.178256	0.272031	0.353944	0.272031	0.0897975	0.196951	0.655394	0.645859	0.7746	0.717413	0.262753	0.179173	1
0.173421	0.301612	0.401581	0.140723	0.204415	0.675602	0.518919	0.268587	0.786408	0.734232	0.217898	0.216928	2
0.114804	-0.0712578	-0.0655067	-0.16835	0.00590261	0.0650639	0.635625	0.665181	0.759157	0.433127	0.191909	0.156555	1
0.597884	0.599339	0.374566	0.391598	0.674756	0.658877	0.686998	0.655358	0.665628	0.604231	0.613873	0.612347	4
0.175798	0.209756	0.304478	0.256137	0.336656	0.272895	0.120816	0.29936	0.770916	0.422843	0.225434	0.219058	1
0.105898	-0.0148472	-0.0271357	-0.0736699	0.0421071	0.197484	0.699694	0.624658	0.723224	0.614918	0.166667	-0.0315361	1
0.191579	0.148283	0.110384	0.200394	0.11123	0.230829	0.654173	0.621279	0.742706	0.639098	0.255206	0.231858	1
0.100605	0.149035	-0.0366748	0.150956	0.212507	0.731397	0.770896	0.806058	0.74003	0.28727	0.161383	0.159039	1
0.432056	0.44568	0.499612	0.476758	0.666331	0.765514	0.735611	0.564345	0.694893	0.566524	0.587289	0.464668	4
0.1878	0.208185	0.109063	0.196942	0.352012	0.765084	0.704874	0.449803	0.789973	0.648504	0.171626	0.178571	3
-0.119152	-0.0223735	-0.174278	-0.056553	-0.0859284	0.140845	0.0623946	-0.0636408	-0.0936416	-0.0904059	-0.228331	0.0627523	4
0.25252	0.363175	0.414141	0.182616	0.189033	0.505369	0.601286	0.367308	0.807009	0.661857	0.213926	0.242054	3
0.157015	0.189152	0.123232	0.140346	0.571014	0.703192	0.195363	0.656063	0.772992	0.674429	0.157513	0.148126	2
0.169847	0.191608	0.343619	0.112365	0.271368	0.432854	0.818182	0.799161	0.796907	0.293766	0.216037	0.191727	1
0.0713166	0.0969123	-0.0751933	0.0988727	-0.0521817	0.237168	0.660639	0.643408	0.652607	0.596001	-0.309842	-0.16153	4
0.18672	0.199692	0.217868	0.016073	0.32097	0.667404	0.472556	0.560432	0.762235	0.623411	0.176265	0.156857	2
0.201272	0.175248	0.444541	0.57308	0.636824	0.434081	0.627174	0.577289	0.515842	0.471753	0.423049	0.266221	4
0.151848	0.00088574	-0.0134529	0.295802	0.208119	0.172363	0.684547	0.751479	0.685426	0.408004	0.169569	0.157093	1
0.170179	0.298225	0.203292	0.123153	0.192068	0.763772	0.592552	0.500553	0.792208	0.702464	0.168944	0.186704	3
0.080566	0.0946359	0.127939	0.126195	0.0999249	0.139241	0.0694006	0.0855263	0.100173	0.0537084	0.0912647	0.129022	4
0.255536	0.397022	0.303207	0.176812	0.528482	0.757954	0.622161	0.592822	0.778644	0.439702	0.395811	0.302254	2
0.173994	0.24672	0.155068	0.169599	0.692932	0.782835	0.517763	0.632349	0.720919	0.590998	0.190591	0.213243	2
0.190434	0.260254	0.249596	0.154631	0.116838	0.384485	0.787161	0.772326	0.772871	0.277898	0.191796	0.184625	1
0.502864	0.488657	0.529119	0.749867	0.733681	0.775783	0.769673	0.793005	0.719475	0.648727	0.623846	0.620265	4
0.32696	0.375271	0.389911	0.357274	0.326759	0.324392	0.357498	0.285517	0.398383	0.372876	0.366898	0.316269	4
0.185207	0.202182	0.104434	0.173742	0.743977	0.756468	0.513984	0.741591	0.738022	0.631767	0.202324	0.205714	2
0.169679	0.125561	0.172112	0.0759675	0.187003	0.173493	0.810225	0.769882	0.738962	0.482606	0.228129	0.174203	1
0.186957	0.252877	0.352829	0.114814	0.522164	0.74385	0.533914	0.440311	0.818544	0.58917	0.217125	0.274716	3
0.176538	0.312443	0.209932	0.143765	0.181404	0.314543	0.779702	0.742837	0.700797	0.207479	0.230168	0.243024	1
0.206043	0.153893	0.111021	0.241379	0.197949	0.73003	0.595295	0.40241	0.75908	0.622486	0.185891	0.183002	3
0.169811	0.200618	0.367276	0.30318	0.205552	0.189055	0.616676	0.76751	0.735073	0.639737	0.272917	0.254846	2
0.172171	0.281809	0.500122	0.137196	0.556001	0.281308	0.673019	0.624454	0.780116	0.602991	0.394648	0.280484	1
0.273096	0.443118	0.34626	0.284666	0.355875	0.158485	0.761915	0.72773	0.706367	0.183979	0.652802	0.616663	2
0.25064	0.375445	0.392324	0.11355	0.307229	0.782658	0.772761	0.343101	0.536934	0.448321	0.310267	0.237193	3
0.197748	0.28375	0.206478	0.182732	0.115253	0.705398	0.131868	0.194722	0.776846	0.707502	0.299231	0.193212	2
0.220288	0.257782	0.330239	0.300746	0.385471	0.278113	0.601487	0.601544	0.757269	0.622992	0.252938	0.231263	1
0.409791	0.343787	0.416021	0.469632	0.644958	0.708389	0.707705	0.650746	0.719809	0.662189	0.568174	0.461414	4
0.0526316	0.0604085	0.195367	0.0235081	0.232798	0.00500578	0.50676	0.536093	0.717729	0.549067	0.167464	0.131512	1
-0.206101	-0.151485	-0.0807882	0.0347881	-0.0162741	-0.0714791	0.128259	0.0745961	-0.0409046	-0.0594315	-0.0681138	0.0130548	4
0.271667	0.315544	0.52415	0.537239	0.684834	0.723629	0.716122	0.529941	0.691362	0.663666	0.441276	0.239533	4
0.198862	0.286179	0.385113	0.401004	0.386567	0.254584	0.531692	0.744017	0.807414	0.723754	0.261352	0.236067	1
0.117604	0.155606	0.213317	0.258349	0.329757	0.160563	0.62961	0.393867	0.779826	0.661017	0.261889	0.200379	1
0.454308	0.489215	0.344273	0.148067	0.735222	0.706965	0.715875	0.699235	0.684274	0.613785	0.579873	0.494169	4
0.171225	0.162754	0.139166	0.0566038	0.443634	0.67285	0.693647	0.733961	0.805072	0.567109	0.22872	0.171362	1
0.180237	0.339188	0.123681	0.404494	0.162598	0.149807	0.103376	-0.0762516	-0.111932	0.0574036	0.31051	0.174697	4
0.0951743	0.187449	0.515933	0.136706	0.574784	0.744929	0.464084	0.708164	0.823358	0.611604	0.247768	0.314259	2
0.209386	0.307362	0.23852	0.150635	0.489734	0.7307	0.531423	0.248739	0.808844	0.60773	0.176436	0.188895	3
0.215774	0.230769	0.301364	0.161258	0.247238	0.600612	0.789214	0.726451	0.673597	0.344763	0.302456	0.188793	1
0.179431	0.260543	0.302612	0.238759	0.298599	0.363062	0.824525	0.77107	0.765581	0.288572	0.178953	0.17466	1
0.407429	0.514078	0.699025	0.569608	0.618885	0.63446	0.554917	0.64001	0.653547	0.595651	0.40018	0.388275	4
0.167412	0.184928	0.298139	0.0714619	0.250699	0.18602	0.545897	0.771481	0.814895	0.65724	0.15408	0.160277	1
0.604659	0.6187	0.603896	0.608707	0.650612	0.692002	0.717419	0.627779	0.711697	0.571386	0.582361	0.596639	4
0.19902	0.123025	0.137809	0.108446	0.231707	0.278406	0.264053	0.157316	0.182774	0.119382	0.202348	0.195098	4
0.299265	0.213866	0.323472	0.252132	0.563494	0.757723	0.670064	0.654748	0.738509	0.692673	0.600383	0.411269	2
0.269122	0.447056	0.41655	0.134414	0.308089	0.708333	0.596112	0.460875	0.817185	0.448031	0.410869	0.429068	3
0.232217	0.259786	0.278711	0.245706	0.279255	0.191024	0.664828	0.716745	0.67565	0.244376	0.197974	0.186713	1
0.282717	0.291203	0.281559	0.398205	0.414317	0.420791	0.33263	0.365663	0.447053	0.447642	0.440055	0.362237	4
0.163636	0.261201	0.301106	0.241087	0.149055	0.139361	0.658291	0.82487	0.715609	0.292609	0.187547	0.195516	1
0.204244	0.227529	0.32508	0.34779	0.314208	0.372807	0.726814	0.703256	0.741538	0.259364	0.211625	0.170204	2
0.166011	0.173535	0.0842788	0.0981308	0.375681	0.780488	0.00811456	0.182956	0.782669	0.718486	0.172385	0.134035	2
0.125451	0.109413	0.142857	0.189282	0.232581	0.455669	0.640793	0.259124	0.759747	0.712728	0.335812	0.150587	3
0.124861	0.157019	0.200356	0.125781	0.373295	0.295164	0.809744	0.796741	0.762432	0.345194	0.212094	0.193349	1
0.189798	0.178835	0.169421	0.174862	0.314895	0.343834	0.658055	0.447423	0.758135	0.700223	0.343225	0.163782	1
0.214515	0.33941	0.46629	0.618682	0.545996	0.0951938	0.155358	0.243269	0.000551572	0.0145191	0.437941	0.422107	4
0.191004	0.0973324	0.16083	0.312705	0.225225	0.285856	0.213078	0.235379	0.302236	0.184433	0.178651	0.137715	4
0.53062	0.504715	0.511464	0.575246	0.626418	0.724775	0.710851	0.691616	0.691211	0.601009	0.637785	0.581456	4
0.250723	0.536842	0.48495	0.141732	0.509179	0.72438	0.230542	0.64933	0.765533	0.659642	0.185623	0.212489	2
0.174091	0.0545734	0.0956641	0.158674	0.063172	0.128485	0.24507	0.412625	0.759157	0.663638	0.177511	0.161452	1
0.320905	0.331572	0.485294	0.644247	0.778782	0.801997	0.728836	0.739363	0.686423	0.608787	0.57513	0.466261	4
0.188683	0.233254	0.147403	0.120148	0.114833	0.103308	0.741183	0.708099	0.775526	0.577586	0.179377	0.352544	1
0.533143	0.541653	0.526095	0.528022	0.668491	0.719441	0.668342	0.639501	0.659341	0.616187	0.602712	0.506802	4
0.158473	0.184828	0.0520791	0.154627	0.444287	0.741216	0.588621	0.569255	0.818979	0.645819	0.133669	0.14683	2
0.334425	0.268583	0.449126	0.390272	0.562197	0.73419	0.736734	0.529932	0.692837	0.591264	0.507702	0.403388	4
0.171081	0.228448	0.316861	0.279509	0.109836	0.193925	0.679305	0.66052	0.718533	0.244824	0.223552	0.22699	1
0.291485	0.361702	0.446175	0.46876	0.508869	0.458481	0.694389	0.553629	0.656732	0.490209	0.380764	0.335004	4
0.262069	0.429692	0.372786	0.157098	0.156671	0.113665	0.808368	0.777466	0.760202	0.278034	0.210978	0.266419	1
0.337406	0.315093	0.272984	0.261331	0.267471	0.272293	0.162657	0.0426855	0.13656	0.0759917	0.0621118	0.059034	4
0.353079	0.668737	0.682752	0.61233	-0.0760499	-0.0709371	-0.240793	-0.0686347	-0.174404	0.0274277	0.384506	0.539425	4
0.318885	0.537358	0.331818	-0.00615174	-0.0685426	0.100395	0.48337	0.71421	0.772599	0.657067	0.202279	0.167625	1
0.6	0.612131	0.367063	0.350328	0.688728	0.730779	0.732655	0.729388	0.689589	0.622787	0.618489	0.601441	4
0.416408	0.446997	0.560221	0.510335	0.611393	0.604293	0.695855	0.636105	0.731556	0.619862	0.576741	0.410579	4
0.155517	0.154208	0.325179	0.408791	0.574332	0.424532	0.635064	0.59811	0.650578	0.582141	0.513481	0.268811	4
0.190305	0.22307	0.202124	0.132404	0.373558	0.226064	0.706799	0.687198	0.661877	0.23868	0.200977	0.17344	1
0.145437	0.250534	0.2	0.163057	0.351291	0.683787	0.678949	0.253807	0.799129	0.627546	0.206576	0.144256	3
0.174026	0.251748	0.25529	0.188581	0.43392	0.460073	0.490798	0.739392	0.80281	0.65334	0.252692	0.185554	1
0.230216	0.325133	0.492032	0.55194	0.610066	0.744308	0.790771	0.702864	0.774561	0.643656	0.553287	0.477974	4
0.240464	0.339054	0.396454	0.268068	0.312102	0.110035	0.776436	0.615562	0.79995	0.244466	0.249631	0.240779	1
0.177042	0.21953	0.19177	0.129094	0.154281	0.201418	0.742911	0.738699	0.695157	0.293945	0.183896	0.195447	1
0.0455312	0.0729994	0.0947119	0.107028	0.258487	0.371366	0.365909	0.351565	0.163145	0.148046	0.12866	0.0852713	4
0.206094	0.21908	0.108147	0.151593	0.730023	0.761019	0.407705	0.696274	0.809716	0.553791	0.214422	0.192581	2
0.225936	0.353184	0.447539	0.177519	0.247318	0.352246	0.770126	0.712133	0.629788	0.365362	0.274279	0.221021	1
0.0295819	0.104082	0.0889979	0.0252983	0.0957352	0.220133	0.614958	0.780005	0.772437	0.553594	-0.0621019	-0.104258	1
0.286957	0.2832	0.471896	0.34687	0.628125	0.638789	0.622548	0.656457	0.720816	0.578914	0.512557	0.32699	2
0.179211	0.200686	0.280032	0.190847	0.150649	0.190866	0.741564	0.697556	0.747164	0.497401	0.212844	0.198381	1
0.0909725	0.115207	0.185457	-0.0485327	0.0681004	-0.111258	-0.128295	0.216832	0.750772	0.660156	0.189843	0.153628	4
0.131267	0.207048	0.160957	0.163107	0.318584	0.746744	0.314771	0.540937	0.728805	0.611656	0.159715	0.158846	2
0.182618	0.190588	0.259419	0.254258	0.314727	0.278606	0.724516	0.725916	0.66593	0.247423	0.241546	0.211805	1
0.136786	0.2	0.203182	0.149869	0.16094	0.120432	0.807312	0.772877	0.749507	0.268124	0.214624	0.157795	1
0.405109	0.505352	0.513285	0.241155	0.259073	0.714968	0.732086	0.723112	0.693915	0.575611	0.407496	0.280949	2
0.277824	0.435378	0.424504	0.314629	0.28642	0.198214	0.849543	0.771373	0.744526	0.349177	0.207485	0.20341	1
0.437436	0.423877	0.502624	0.602398	0.660958	0.700717	0.73365	0.675219	0.705379	0.672438	0.640575	0.493671	4
0.29421	0.123967	0.105085	0.0509209	0.508685	0.592319	0.666118	0.74506	0.813799	0.689184	0.729522	0.620836	4
0.397496	0.407464	0.54923	0.561174	0.713147	0.752169	0.696081	0.658608	0.693844	0.627746	0.58303	0.473723	4
0.248287	0.333767	0.439689	0.413365	0.295856	0.229101	0.662464	0.546685	0.771057	0.635838	0.253096	0.203962	1
0.197507	0.207863	0.413488	0.443839	0.496437	0.400913	0.742209	0.739908	0.628413	0.552011	0.233958	0.188025	4
0.203983	0.303744	0.319788	0.312863	0.3149	0.202749	0.705148	0.689461	0.769792	0.641404	0.221704	0.198801	1
0.366546	0.581089	0.385437	0.0890696	0.445378	0.455469	0.700741	0.590835	0.593928	0.268441	0.413167	0.533147	1
0.223272	0.352518	0.229826	0.169107	0.210097	0.643979	0.695459	0.40205	0.842483	0.647218	0.20474	0.247732	3
0.15243	0.211498	0.161651	0.174667	0.593213	0.68762	0.337549	0.7155	0.746577	0.63925	0.14094	0.146231	2
0.390269	0.362504	0.258706	0.35335	0.472966	0.632673	0.628315	0.584619	0.443449	0.414824	0.544433	0.485976	4
0.511499	0.558192	0.153325	0.258427	0.346637	0.792946	0.632276	0.635177	0.782609	0.627079	0.210229	0.201939	2
0.153028	0.150031	0.183158	0.141528	0.193246	0.642005	0.61388	0.216655	0.786903	0.647932	0.217107	0.181309	3
-0.0157587	-0.0746812	0.119112	0.111581	-0.00433571	0.286831	0.566468	0.68361	0.634732	0.246494	0.212202	0.188736	1
0.136549	0.165217	0.30224	0.283889	0.336164	0.292908	0.341325	0.635665	0.726299	0.655021	0.0937343	0.152815	1
0.175238	0.182013	0.110294	0.0949285	0.18805	0.142857	0.750756	0.768403	0.761186	0.504801	0.213103	0.163031	1
-0.17314	-0.157651	0.0819153	-0.00690521	-0.0375479	0.132298	0.44317	0.236188	0.714286	0.57194	0.00792896	-0.129771	1
0.261261	0.378287	0.565593	0.619226	0.73	0.776603	0.742263	0.745088	0.677171	0.586207	0.443548	0.329819	4
-0.0532475	0.0906344	-0.15974	0.0135093	-0.0307178	0.012476	0.776829	0.771756	0.762565	0.366555	-0.0633484	0.0170752	1
0.376645	0.373847	0.351221	0.364074	0.342299	0.396452	0.357951	0.288603	0.355551	0.355565	0.382553	0.370829	4
0.196316	0.311339	0.313816	0.305318	0.325689	0.274747	0.676656	0.723208	0.716259	0.311567	0.257237	0.21076	1
0.0736842	0.0784884	0.18624	0.319011	0.206057	0.305154	0.27716	0.260339	0.424327	0.173818	0.200677	0.15297	4
0.159617	0.159374	0.520198	0.591328	0.676332	0.455969	0.677384	0.597527	0.675439	0.539952	0.414365	0.28546	4
0.158765	0.197911	0.111729	-0.108545	0.114473	0.102963	0.718512	0.730099	0.731123	0.526069	0.106628	0.053451	1
0.1809	0.143539	0.0918058	0.103691	0.240479	0.770683	0.126349	0.228184	0.76853	0.71283	0.172557	0.136691	2
0.172377	0.17986	0.221111	0.0561517	0.233127	0.12963	0.704383	0.731221	0.726511	0.312079	0.206795	0.184274	1
0.11671	0.113341	0.0548355	-0.060355	0.00215813	0.445734	0.805512	0.782121	0.797182	0.328509	-0.0744891	-0.0263773	1
0.194822	0.249899	0.093895	0.121201	0.212757	0.666091	0.781955	0.6639	0.584158	0.456344	0.269803	0.221735	2
0.0992	0.0410578	0.0574866	0.0107836	0.0299587	0.010292	0.102122	0.237542	0.360809	0.123132	0.0171756	0.0263368	4
0.193307	0.238823	0.2744	0.222582	0.261586	0.196536	0.76208	0.691584	0.702128	0.237931	0.214815	0.189912	1
0.146083	0.168671	0.144545	0.134356	0.360027	0.16764	0.751781	0.763885	0.819903	0.660468	0.446897	0.22813	1
-0.00161812	-0.0381679	0.0198413	0.0643985	0.121771	0.0522293	0.150307	0.109375	0.0757895	0.0890625	-0.0391791	0.0383895	4
0.184824	0.301655	0.316789	0.128261	0.443352	0.78741	0.60021	0.59062	0.81639	0.620399	0.197743	0.249395	2
0.164288	0.226465	0.0904854	0.056962	0.403194	0.483687	0.533932	0.5841	0.811287	0.634729	0.181435	0.156544	1
0.183971	0.167602	0.0334076	0.146087	0.0834426	0.14791	0.715942	0.797418	0.713213	0.251644	0.137689	0.139278	1
0.525773	0.471238	0.458274	0.469344	0.674195	0.684765	0.658594	0.636032	0.687516	0.618892	0.641286	0.560491	4
0.431923	0.528622	0.477687	0.29225	0.287364	0.273112	0.700398	0.730568	0.759591	0.290061	0.443567	0.407382	1
0.309025	0.170681	0.210737	0.106078	0.25195	0.153519	0.715356	0.760859	0.753099	0.217836	0.215762	0.182557	1
0.193222	0.317897	0.427404	0.122581	0.282267	0.73814	0.568704	0.436428	0.748958	0.662155	0.241158	0.288878	2
0.588874	0.546926	0.554803	0.553835	0.64633	0.746925	0.72381	0.744447	0.703483	0.646978	0.662906	0.597934	4
0.166337	0.22757	0.279868	0.25834	0.176969	0.161074	0.800082	0.80018	0.723189	0.192057	0.171202	0.175945	1
0.118794	0.160229	0.0132871	-0.0652971	0.0763937	-0.0208333	0.784305	0.790917	0.777721	0.651678	-0.0614203	-0.0762783	1
0.214621	0.281815	0.192819	0.117683	0.771224	0.770073	0.473953	0.69084	0.766841	0.64405	0.277983	0.214826	2
-0.0105634	0.04561	0.102683	0.0473272	-0.00293882	0.149668	0.620209	0.733298	0.727874	0.279503	-0.0305907	0.032967	1
0.285714	0.392999	0.432413	0.395695	0.273338	0.212229	0.695613	0.700193	0.75106	0.347261	0.324147	0.276484	1
0.555932	0.578897	0.583221	0.514174	0.602277	0.668603	0.674089	0.686186	0.690193	0.613453	0.652387	0.577008	4
0.248415	0.313125	0.311223	0.323113	0.325038	0.202713	0.760614	0.75696	0.724347	0.465423	0.220779	0.203878	1
0.258872	0.396905	0.464455	0.228845	0.265547	0.49931	0.762145	0.735658	0.645142	0.386313	0.389882	0.260468	2
0.14173	0.240453	0.403281	0.45091	0.40846	0.235585	0.6424	0.698241	0.718064	0.499609	0.366146	0.197617	4
0.563211	0.484321	0.488449	0.477355	0.577389	0.749075	0.699115	0.7242	0.699312	0.653975	0.659046	0.634491	4
0.0403029	0.0576419	0.0599038	0.0844156	0.0690645	0.0978655	0.130985	0.0660582	0.0514954	0.0901273	0.0537865	0.0169126	4
0.215677	0.18435	0.0627837	0.142998	0.313433	0.251333	0.682019	0.58244	0.663323	0.243476	0.158027	0.164061	1
0.279251	0.320132	0.32286	0.344684	0.337785	0.599181	0.588794	0.492204	0.649434	0.539058	0.473239	0.381093	4
0.369246	0.233111	0.302921	0.0915053	0.466037	0.702476	0.731652	0.711126	0.7082	0.601143	0.517241	0.409333	4
0.164777	0.155013	0.181291	0.0421418	0.133513	0.250554	0.674905	0.706772	0.672929	0.25711	0.143994	0.166769	1
0.202991	0.256221	0.248086	0.072407	0.398294	0.725401	0.564769	0.627657	0.770078	0.577434	0.225562	0.204724	2
0.229806	0.281292	0.291667	0.467954	0.485443	0.650511	0.633349	0.611973	0.575568	0.49839	0.384135	0.285775	4
0.205128	0.231729	0.349864	0.334663	0.210526	0.161826	0.689945	0.687908	0.744111	0.606631	0.254743	0.188063	1
-0.013955	-0.301024	-0.0176443	-0.0867111	-0.297052	0.132047	-0.124246	0.0189492	-0.0632497	-0.0512528	-0.0778118	-0.0699351	4
0.195137	0.178098	0.19788	0.163364	0.415619	0.728924	0.585	0.603072	0.784536	0.696234	0.205993	0.202731	2
0.167969	0.207642	0.237569	0.374354	0.315523	0.415158	0.630728	0.668996	0.709868	0.499225	0.223256	0.196746	1
0.19843	0.26031	0.234899	0.261939	0.343082	0.444041	0.795316	0.72604	0.706674	0.303587	0.204441	0.160582	1
0.279747	0.12926	0.13046	0.157238	0.2103	0.301876	0.442713	0.349131	0.521926	0.354029	0.37515	0.217793	4
0.301719	0.374233	0.438231	0.386511	0.423395	0.279543	0.429754	0.469388	0.267185	0.280078	0.392846	0.335465	4
0.265842	0.308023	0.458231	0.526847	0.699891	0.746209	0.682598	0.66627	0.670383	0.630435	0.549905	0.338593	4
0.177434	0.194874	0.256637	0.278448	0.214035	0.383098	0.69587	0.792502	0.734359	0.630856	0.217454	0.190053	1
-0.0248681	-0.114504	0.0127226	-0.193008	-0.0328867	0.00542313	0.440716	0.738026	0.817243	0.684799	0.186586	0.146218	1
0.406071	0.368508	0.444781	0.431504	0.629232	0.675273	0.683667	0.65317	0.674498	0.626359	0.552321	0.483045	4
0.105562	0.131999	0.141361	0.143315	0.517817	0.733532	0.689893	0.481461	0.833585	0.571766	0.126678	0.19301	3
0.157935	0.150301	0.222176	0.163832	0.180436	0.181701	0.760328	0.739209	0.743007	0.584862	0.181584	0.208685	1
0.475855	0.4882	0.444824	0.513937	0.74616	0.799495	0.459636	0.716601	0.713769	0.684133	0.583056	0.514922	4
0.177462	0.24808	0.374958	0.249095	0.197368	0.636711	0.603195	0.378268	0.752541	0.590312	0.271785	0.264112	3
0.179005	0.242563	0.148121	0.151304	0.660848	0.682952	0.580271	0.422358	0.778715	0.677775	0.204103	0.18862	2
0.164545	0.271028	0.36687	0.0859851	-0.0106937	0.170034	0.482336	0.708796	0.765062	0.648936	0.20545	0.215786	2
0.449489	0.233247	0.249145	0.28542	0.439977	0.623273	0.676868	0.655209	0.70673	0.677732	0.64166	0.519651	1
0.201307	0.312203	0.334222	0.102789	0.342197	0.184	0.79825	0.78294	0.782476	0.308362	0.239938	0.212807	1
0.17586	0.208941	0.154391	0.186813	0.459083	0.701023	0.225852	0.5653	0.80815	0.582207	0.228538	0.186885	2
0.133903	0.19891	0.305628	0.280982	0.214347	0.74006	0.689137	0.228352	0.762915	0.730258	0.242076	0.183109	3
0.200306	0.263773	0.289498	0.308481	0.363708	0.220258	0.79462	0.804073	0.750247	0.255979	0.275436	0.234266	1
0.194661	0.207342	0.375776	0.29886	0.393478	0.19708	0.634545	0.70151	0.617809	0.288008	0.295697	0.204097	1
0.173425	0.212472	0.293797	0.259194	0.121144	0.122019	0.752307	0.767025	0.75455	0.571386	0.155923	0.158277	1
-0.138035	-0.173638	0.0378106	-0.151695	0.106048	-0.136483	-0.136392	-0.0153001	0.107468	-0.236147	-0.056079	-0.207787	4
0.282956	0.121688	0.144764	0.179768	0.213455	0.159353	0.682695	0.670756	0.795389	0.718689	0.183624	0.164269	1
0.166932	0.197555	0.231672	0.161978	0.296446	0.220021	0.777111	0.789096	0.800399	0.236786	0.184119	0.200272	1
0.233036	0.139095	0.145134	0.127354	0.0826833	-0.0162192	0.643291	0.720031	0.806031	0.588536	0.189704	0.167982	1
0.132446	0.153654	0.0888	0.114486	0.104245	0.681869	-0.0424242	0.110529	0.77393	0.709364	0.130714	0.125269	2
0.186179	0.331402	0.14342	0.163296	0.381474	0.764466	0.668161	0.462631	0.784857	0.702813	0.215823	0.210423	3
0.182118	0.202342	0.237671	0.190224	0.230085	0.235519	0.766962	0.665777	0.773852	0.660832	0.182619	0.157286	1
0.495731	0.561969	0.554192	0.760121	0.753512	0.760063	0.815528	0.768364	0.752632	0.651047	0.636758	0.593602	4
0.666059	0.691677	0.651434	0.672841	0.691104	0.428804	0.74302	0.752367	0.750956	0.652928	0.70956	0.684024	4
0.15815	0.164977	0.0915587	0.0817826	0.135262	0.505472	0.59113	0.314732	0.780299	0.476717	0.163565	0.138939	3
0.635166	0.00675676	0.0691676	0.0779273	0.0381232	0.110733	0.454666	0.694564	0.735286	0.648238	0.151887	0.0101642	1
0.0955137	0.136508	0.0889706	0.134835	0.280393	0.751724	0.557905	0.606744	0.791067	0.707424	0.184179	0.155663	2
0.242334	0.36236	0.497006	0.451754	0.527648	0.269231	0.322888	0.286411	0.475947	0.494845	0.213075	0.0896465	4
0.147957	0.185153	0.118076	0.169034	0.676206	0.728361	0.304751	0.458081	0.756576	0.645153	0.206639	0.15428	2
0.361345	0.317772	0.460232	0.61961	0.760529	0.787886	0.744197	0.715841	0.728522	0.689241	0.553327	0.424263	4
0.322974	0.310725	0.299139	0.29429	0.457859	0.44561	0.496738	0.530348	0.536212	0.42585	0.476451	0.359942	4
0.175785	0.184758	0.0493255	0.141718	0.332527	0.726833	0.599512	0.703654	0.754556	0.625096	0.159829	0.167621	2
0.0540111	0.0659898	0.190073	0.211691	0.309876	0.487196	0.262434	0.693808	0.819848	0.693862	0.173539	0.16711	2
0.41015	0.398874	0.383735	0.443923	0.522659	0.556202	0.525558	0.52492	0.500196	0.44186	0.487701	0.450154	4
0.0525526	0.0179283	0.0676949	0.0968538	0.12037	0.0321556	0.108969	0.2326	0.214646	0.139083	0.0259605	0.0361604	4
0.260318	0.308514	0.399015	0.369072	0.255634	0.612002	0.785651	0.678205	0.654045	0.346675	0.34349	0.294039	1
0.229123	0.464779	0.431603	0.46194	0.461776	0.434154	0.731373	0.795591	0.725223	0.22664	0.330195	0.191562	1
0.536842	0.513305	0.589115	0.600402	0.729099	0.773716	0.718292	0.704065	0.703402	0.597185	0.64115	0.597147	4
0.00485437	0.164045	0.165337	-0.0158201	0.00345622	0.239901	0.815498	0.80054	0.749391	0.207472	-0.106927	-0.0608919	1
0.365225	0.568119	0.708304	0.555144	0.562445	0.0917478	0.0979112	0.144728	0.362437	0.204032	0.732978	0.692904	4
0.598145	0.575425	0.175477	0.193501	0.208234	0.760454	0.718069	0.493015	0.801063	0.669745	0.186587	0.192565	3
0.232647	0.430774	0.424569	0.241192	0.273413	0.516074	0.621227	0.564672	0.631849	0.505363	0.296076	0.241872	4
0.280995	0.270856	0.264591	0.396278	0.558215	0.652049	0.704885	0.684423	0.689223	0.577474	0.482192	0.310463	4
0.144052	0.123419	0.0643221	0.128617	0.204046	0.0402415	0.675634	0.757818	0.700126	0.313976	0.255267	0.247037	1
0.216533	0.38262	0.238908	0.0979068	0.452693	0.706831	0.344313	0.488211	0.784639	0.639055	0.207597	0.229023	2
0.0989505	0.183032	0.282913	0.214938	0.267498	0.399681	0.770611	0.789426	0.734708	0.291549	0.235904	0.202381	1
0.575875	0.547247	0.335471	0.107317	0.73873	0.766394	0.748303	0.686316	0.67673	0.617353	0.66158	0.662259	4
0.163277	0.16299	0.122727	0.140401	0.224133	0.736021	0.243728	0.609455	0.737848	0.620542	0.150064	0.150272	2
0.137482	0.223117	0.0776053	0.117059	0.214441	0.64364	0.676904	0.289957	0.726535	0.657814	0.163265	0.182712	3
0.217207	0.315748	0.346987	0.283227	0.327886	0.166377	0.760773	0.665819	0.810053	0.478314	0.200366	0.189919	1
0.201959	0.240985	0.294897	0.337505	0.30205	0.162982	0.570093	0.805674	0.790909	0.564648	0.149361	0.158401	2
0.646984	0.631273	0.58422	0.483324	0.618214	0.698376	0.748662	0.735571	0.695917	0.6219	0.662078	0.666969	4
0.439468	0.317582	0.274399	0.547771	0.318167	0.461399	0.522634	0.334399	0.374425	0.353078	0.342958	0.35377	4
0.166667	0.197296	0.295098	0.313804	0.323016	0.19164	0.775432	0.747217	0.76093	0.419569	0.22083	0.216949	2
0.226729	0.200529	0.234492	0.237319	0.675755	0.344902	0.58185	0.449492	0.703194	0.624686	0.181749	0.231499	2
0.146884	0.218137	0.261569	0.306318	0.218369	0.241999	0.60171	0.666451	0.68935	0.290523	0.26851	0.256904	1
-0.0259931	0.0208439	0.347328	0.197392	0.243218	0.143605	0.245979	0.743457	0.772261	0.674686	0.163443	0.16042	1
0.117496	0.201149	0.121115	0.359197	0.5	0.618307	0.436156	0.377733	0.404602	0.288168	0.331913	0.267682	4
0.219847	0.145115	0.160799	0.152914	0.156761	0.229526	0.764361	0.677326	0.743106	0.54092	0.178935	0.220746	1
0.200944	0.287724	0.194846	0.0694444	0.253157	0.640893	0.546248	0.578707	0.797146	0.616484	0.186984	0.196961	2
0.432545	0.414829	0.487761	0.509488	0.530746	0.286526	0.710831	0.685039	0.662166	0.575825	0.54793	0.397597	4
0.16307	0.205528	0.304073	0.236609	0.317906	0.374787	0.371504	0.314627	0.545131	0.307838	0.268657	0.184297	4
0.202153	0.212979	0.1402	0.15266	0.239114	0.735629	0.683097	0.233213	0.767573	0.698745	0.233931	0.35271	3
0.397089	0.396614	0.464968	0.470334	0.61376	0.666473	0.659523	0.618644	0.657767	0.610156	0.565217	0.468379	4
-0.0544512	-0.0486093	-0.154313	0.073075	0.0154959	0.00488021	-0.0897941	0.0564481	-0.198138	-0.202471	0.125	0.102243	4
0.180658	0.1875	0.234714	0.239009	0.17367	0.55979	0.616867	0.487874	0.533602	0.42823	0.277904	0.144191	1
0.168879	0.137732	0.151754	0.0941625	0.334738	0.785901	0.570934	0.670113	0.733301	0.641537	0.170817	0.174135	2
0.0295132	-0.00051948	0.123362	0.0337182	0.10609	0.150289	0.348323	0.484284	0.764137	0.684005	-0.0634328	-0.0318318	2
0.228342	0.252087	0.313034	0.122807	0.439259	0.46396	0.658156	0.666328	0.733264	0.479629	0.316694	0.271322	1
0.166245	0.289363	0.263869	0.00886509	0.366633	0.406413	0.758936	0.132313	0.744557	0.316321	0.206877	0.219103	1
0.511905	0.545409	0.381668	0.360582	0.621679	0.656024	0.648366	0.140548	0.581978	0.559371	0.557428	0.557837	4
0.123268	0.162309	0.16632	0.150778	0.256656	0.725921	0.496621	0.650622	0.817373	0.675915	0.161157	0.200239	2
0.178723	0.243916	0.347958	0.250755	0.386693	0.297528	0.732463	0.733907	0.743883	0.37206	0.198532	0.193731	1
-0.0253566	-0.107459	-0.0922647	-0.037889	0.0728324	0.146574	0.532602	0.645823	0.755514	0.669514	0.173464	-0.0926743	1
0.197662	0.260827	0.222301	0.0937859	0.751924	0.779409	0.542762	0.661461	0.770758	0.641235	0.222588	0.264645	2
0.179037	0.249048	0.371037	0.197161	0.176067	0.614485	0.557517	0.361293	0.744681	0.551956	0.210988	0.245747	3
-0.0282302	0.151782	-0.155556	-0.194937	-0.0713765	-0.0672052	0.13002	-0.072295	-0.054554	-0.0324693	0.00361882	0.120962	4
0.173611	0.343387	0.43809	0.15356	0.684341	0.00458772	0.806952	0.544456	0.749018	0.270893	0.268933	0.262617	1
0.168299	0.145107	0.114015	0.162737	0.197013	0.133413	0.383852	0.723053	0.654321	0.43743	0.145523	0.143802	1
0.144083	0.172617	0.236931	0.265306	0.311704	0.158084	0.343621	0.123876	0.766291	0.617673	0.21984	0.183661	1
0.378802	0.46887	0.211524	0.183133	0.361173	0.698193	0.646236	0.537736	0.770094	0.631502	0.180269	0.192509	3
0.313081	0.406139	0.430739	0.339012	0.315221	0.398015	0.809172	0.812634	0.752656	0.258035	0.429029	0.322298	1
0.225936	0.353184	0.447539	0.177519	0.247318	0.352246	0.770126	0.712133	0.629788	0.365362	0.274279	0.221021	2
0.21274	0.313514	0.309626	0.114884	0.165538	0.455021	0.235813	0.299605	0.773876	0.690514	0.219184	0.222145	2
0.462705	0.533561	0.158188	0.0746848	0.513456	0.730559	0.0856016	0.411296	0.785253	0.667867	0.209288	0.190241	2
-0.0757268	0.136181	0.224543	0.0680559	0.114994	0.167315	0.732238	0.621747	0.741222	0.635896	0.215514	0.184256	1
0.17446	0.199196	0.217957	0.18973	0.291977	0.638571	0.651131	0.393253	0.759841	0.59633	0.212496	0.170658	3
0.239913	0.430447	0.291246	0.0860517	0.685486	0.736759	0.620336	0.490976	0.761789	0.660131	0.233431	0.282035	2
0.110906	0.193659	0.241648	0.196155	0.0231924	-0.0221148	-0.0962609	0.0873563	-0.0316384	-0.154071	-0.255977	-0.119139	4
0.299791	0.563363	0.340173	0.167955	0.202882	0.662559	0.51718	0.408572	0.781896	0.642707	0.462579	0.196729	3
0.200704	0.231023	0.341812	0.230096	0.284447	0.763872	0.771344	0.71098	0.471866	0.389931	0.352681	0.220916	1
0.29009	0.315077	0.277388	0.272209	0.267974	0.231901	0.754283	0.718332	0.614866	0.267713	0.229485	0.253466	1
0.384038	0.400913	0.269128	0.186673	0.401431	0.29847	0.505187	0.740132	0.660013	0.25707	0.174452	0.197637	1
0.347188	0.268509	0.3381	0.117095	0.443565	0.578976	0.625821	0.547672	0.630349	0.557587	0.466626	0.354423	4
0.410225	0.53555	0.626313	0.609256	0.446572	0.643472	0.580446	0.60095	0.753695	0.608955	0.517287	0.429695	4
0.17465	0.219012	0.279483	0.215078	0.168722	0.725501	0.772201	0.601744	0.279237	0.358552	0.241091	0.212343	1
0.443261	0.430751	0.55072	0.543523	0.714213	0.702775	0.171717	0.524236	0.704138	0.650855	0.670799	0.535972	4
-0.0309989	-0.107401	-0.215606	-0.0646617	-0.0233463	0.648848	0.646683	0.6984	0.720348	0.644503	0.301422	0.010142	4
0.536997	0.626781	0.747515	0.685309	0.603774	-0.0422905	0.0132683	-0.0241052	-0.222125	0.110405	0.71764	0.711391	4
0.14433	0.171761	0.268253	0.313318	0.38819	0.534663	0.705837	0.766301	0.717675	0.319444	0.274903	0.227653	2
0.220891	0.38326	0.255833	0.0535839	0.304554	0.2569	0.749618	0.798769	0.674665	0.247617	0.224121	0.216634	1
0.42513	0.607543	0.53799	0.528988	0.550967	0.606231	0.677682	0.658043	0.699214	0.427441	0.426705	0.409863	4
0.19368	0.277852	0.283805	0.21085	0.28355	0.210821	0.763394	0.763973	0.749787	0.53421	0.212429	0.192481	1
0.20233	0.366363	0.417676	0.209493	0.422589	0.196839	0.79182	0.692028	0.729248	0.242893	0.229246	0.242724	1
0.146584	0.189586	0.250606	0.100284	0.257935	0.221184	0.787071	0.729948	0.703426	0.370889	0.372822	0.180832	1
0.137108	0.130967	0.137236	0.110082	0.171127	0.202454	0.765089	0.775561	0.760022	0.477246	0.213942	0.178723	1
-0.0769231	0.0512309	0.0483235	0.0732522	0.048183	0.212741	0.131355	0.167382	0.184504	0.187701	0.0942335	0.0864304	4
0.113543	0.0889047	0.15636	0.110525	0.136775	0.10774	0.124584	0.148752	0.17315	0.179273	0.132058	0.0714924	4
0.376775	0.393686	0.440537	0.539621	0.634059	0.697539	0.74453	0.666939	0.712163	0.602909	0.545296	0.394111	4
0.257958	0.368281	0.353721	0.221862	0.1845	0.232892	0.748866	0.719931	0.707288	0.236657	0.176471	0.172332	1
0.360819	0.354604	0.312943	0.473826	0.416285	0.644487	0.604127	0.486375	0.499737	0.411248	0.551658	0.569172	4
0.656775	0.635805	0.620726	0.606014	0.613342	0.77485	0.719512	0.738762	0.719652	0.662377	0.689129	0.654954	4
0.28431	0.55562	0.690878	0.664771	0.415425	0.118275	0.805967	0.792022	0.794595	0.595788	0.203185	0.220699	1
0.252323	0.292377	0.294118	0.275661	0.303832	0.319569	0.411717	0.718169	0.728408	0.677402	0.224477	0.21552	1
0.560391	0.533756	0.410356	0.452055	0.488942	0.637667	0.685517	0.671594	0.634523	0.576745	0.598204	0.53702	4
0.212188	0.217917	0.280632	0.270727	0.321305	0.197207	0.706947	0.801504	0.734561	0.465311	0.214202	0.33979	1
0.213249	0.229734	0.332388	0.323559	0.269604	0.235098	0.750806	0.712715	0.73646	0.603578	0.224761	0.203604	1
0.185341	0.259103	0.257143	0.247148	0.239057	0.177717	0.592109	0.761097	0.813006	0.607904	0.173279	0.198089	1
0.171027	0.276932	0.0892019	0.129193	0.299852	0.760596	0.439662	0.710071	0.809546	0.63414	0.121176	0.134444	2
0.143672	0.239304	0.136658	0.224818	0.305708	0.741808	0.394967	0.68447	0.759107	0.566283	0.102012	0.0963578	2
0.152535	0.11776	0.036206	0.15554	0.174199	0.735576	0.669898	0.125749	0.762823	0.633235	0.134041	0.0985818	3
0.165813	0.245982	0.167442	0.217143	0.522186	0.773683	0.674136	0.598884	0.765097	0.672114	0.18961	0.182732	2
0.219003	0.217093	0.244637	0.154094	0.175388	0.194579	0.170799	0.250413	0.299059	0.280899	0.265105	0.207357	4
0.280995	0.368646	0.409682	0.353739	0.197678	0.385802	0.751373	0.649474	0.332893	0.356139	0.368861	0.250894	1
0.270849	0.192751	0.0954357	0.335852	0.148903	0.433474	0.266881	0.163737	0.194537	0.219956	0.440539	0.345394	4
0.303097	0.367662	0.0447843	0.263095	0.295968	0.733974	0.555284	0.610909	0.777987	0.589136	0.287664	0.209157	2
0.249927	0.275081	0.283525	0.242563	0.378075	0.342786	0.753802	0.720522	0.711169	0.370612	0.351172	0.268343	1
0.321502	0.349015	0.516619	0.592875	0.620376	0.73462	0.70823	0.553965	0.620862	0.597456	0.547906	0.416111	4
0.284878	0.278163	0.366679	0.279861	0.336234	0.356161	0.615017	0.711186	0.713874	0.657527	0.405063	0.340382	1
0.362832	0.55146	0.607757	0.633907	0.678774	0.599906	0.502939	0.536743	0.468074	0.351539	0.5131	0.431664	4
0.191117	0.175941	0.218139	0.14794	0.234058	0.594178	0.678793	0.202894	0.705569	0.691841	0.229135	0.175085	3
0.480786	0.46049	0.491124	0.446154	0.489095	0.692131	0.707248	0.541109	0.680711	0.615561	0.601238	0.533305	4
0.216226	0.287188	0.374763	0.327869	0.253296	0.152407	0.727814	0.701042	0.682482	0.228763	0.279658	0.252565	1
0.164107	0.289055	0.329537	0.260088	0.28461	0.318608	0.278478	0.282637	0.315354	0.285958	0.279759	0.0984275	4
-0.314791	-0.365983	-0.141256	0.00917431	-0.085086	0.0915013	-0.066345	-0.239149	-0.251776	-0.285714	-0.369074	-0.297361	4
0.115489	0.178129	0.160271	0.114171	0.362996	0.699514	0.524722	0.569323	0.756269	0.685426	0.182066	0.182534	2
-0.0483461	0.320139	0.177394	0.190152	0.273175	0.248313	0.314186	0.260793	0.268537	0.140777	0.0247012	0.134476	4
0.615535	0.60706	0.588647	0.173889	0.655759	0.753235	0.731298	0.634731	0.726174	0.679035	0.693643	0.658146	4
0.185489	0.180731	0.210204	0.247713	0.316586	0.323684	0.344118	0.330438	0.47247	0.351269	0.348898	0.262348	4
0.675469	0.642743	0.654545	0.619398	0.729451	0.734932	0.758847	0.722596	0.804491	0.791052	0.78455	0.715703	4
0.657396	0.626788	0.6	0.510761	0.605726	0.697961	0.710369	0.768565	0.747947	0.658286	0.670945	0.670664	4
0.470454	0.477305	0.507082	0.150943	0.666667	0.719262	0.656841	0.71217	0.660329	0.57493	0.562429	0.480231	4
0.30053	0.417412	0.487492	0.428658	0.223044	0.287848	0.722661	0.706308	0.73913	0.369775	0.238474	0.218154	1
0.288239	0.364268	0.412597	0.438095	0.529484	0.393586	0.672918	0.657728	0.708333	0.38337	0.550489	0.501622	1
0.151659	0.220738	0.258802	0.370856	0.395508	0.58591	0.74639	0.633292	0.721016	0.659141	0.238064	0.214001	3
0.152703	0.227761	0.375172	0.243649	0.21415	0.162693	0.602735	0.695797	0.77791	0.592705	0.33123	0.198456	1
0.210292	0.00302725	-0.0529447	0.283626	0.212846	0.615703	0.563844	0.257938	0.750546	0.647494	0.374241	0.240936	3
0.188483	0.276702	0.221352	0.141949	0.696342	0.725108	0.663659	0.262652	0.753027	0.671971	0.236223	0.297532	2
-0.171821	0.0864884	-0.0101925	-0.111246	0.0463796	0.0556456	0.09423	0.171612	0.119393	0.0480287	-0.174085	-0.000508906	4
0.187431	0.211983	0.142431	0.107578	0.286817	0.145839	0.589509	0.699587	0.787429	0.577636	0.199302	0.20278	1
0.193129	0.312779	0.727732	0.729409	0.73634	0.605735	0.73121	0.666166	0.700807	0.602642	0.162175	0.166595	4
0.255739	0.370124	0.380935	0.220911	0.276596	0.0281631	0.816733	0.790261	0.777387	0.285219	0.236715	0.225036	1
0.231858	0.308559	0.250265	0.184437	0.207601	0.120388	0.367431	0.640633	0.751248	0.617653	0.139466	0.0912621	1
0.233808	0.246667	0.439504	0.519524	0.604971	0.508179	0.601358	0.53461	0.680974	0.453287	0.460959	0.250923	4
0.18809	0.165406	0.198813	0.0964401	0.243258	0.208457	0.384391	0.656321	0.776584	0.582639	0.165001	0.22088	1
0.142377	0.112605	0.124524	-0.0353921	0.12831	0.0524135	0.0803858	0.2244	0.307593	0.193735	0.11751	0.0674195	4
0.15511	0.16061	0.095672	0.0780102	0.227021	0.795248	0.68862	0.388467	0.80231	0.651482	0.285275	0.152044	3
0.158501	0.0162703	-0.00841683	0.295337	0.241015	0.0851305	0.728358	0.739325	0.722897	0.22676	0.180859	0.203952	1
0.268856	0.345405	0.444875	0.395189	0.367011	0.184566	0.750236	0.75912	0.775692	0.271424	0.251174	0.207949	1
0.351706	0.363327	0.56805	0.581515	0.737367	0.790828	0.746196	0.723695	0.697806	0.64827	0.586581	0.411317	4
-0.0478011	0.0628303	-0.126984	-0.085583	0.0106101	0.00846141	0.353315	0.748966	0.792102	0.675177	0.166362	0.157043	1
0.546759	0.56044	0.569988	0.65487	0.671549	0.738014	0.735636	0.724405	0.674106	0.609859	0.619162	0.596233	4
0.190177	0.254948	0.371188	0.305502	0.239063	0.237878	0.514375	0.511607	0.434621	0.209929	0.589845	0.35131	4
0.191651	0.156395	0.2374	0.246764	0.072251	0.119152	0.193708	0.595666	0.793277	0.656967	0.173804	0.170475	1
0.170361	0.235963	0.141917	0.134948	0.344745	0.783584	0.0885246	0.21102	0.771729	0.722011	0.196474	0.152759	2
0.173415	0.287223	0.250314	0.0957722	0.193341	0.218935	0.691985	0.243464	0.726879	0.353602	0.206749	0.240395	1
0.0713186	0.13667	0.00156128	0.155039	0.540318	0.661236	0.633004	0.283286	0.73774	0.656466	0.124097	-0.00909577	3
0.558824	0.598381	0.640647	0.616037	0.711682	0.749147	0.776008	0.63961	0.754323	0.678258	0.719832	0.636177	4
0.47123	0.542096	0.665308	0.622674	0.629792	-0.0167973	-0.18451	0.0404858	-0.0778575	0.186265	0.565492	0.620127	4
0.215548	0.25096	0.232606	0.281418	0.29006	0.775217	0.582791	0.682474	0.772618	0.458787	0.231184	0.218506	2
0.182482	0.255981	0.0396446	0.135094	0.652879	0.774934	0.659837	0.381715	0.770653	0.649932	0.177733	0.173436	3
0.196448	0.272853	0.361616	0.33279	0.252419	0.307861	0.363296	0.622559	0.718666	0.556904	0.230486	0.228562	1
0.328203	0.320334	0.388374	0.504	0.580117	0.693956	0.678022	0.73643	0.658836	0.555392	0.457598	0.303387	4
0.166269	0.172824	0.158307	0.167464	0.600218	0.680747	0.405367	0.342215	0.705666	0.59306	0.128929	0.125642	2
0.19509	0.374315	0.240713	0.182863	0.411259	0.764648	0.642284	0.641588	0.836414	0.606093	0.319235	0.340021	2
0.200826	0.216756	0.330811	0.367383	0.368735	0.534272	0.695153	0.697575	0.698651	0.548288	0.247685	0.200314	1
0.178444	0.331357	0.455466	0.332523	0.293413	0.221565	0.792695	0.773951	0.76419	0.311895	0.271916	0.247825	1
0.515211	0.289401	0.283582	0.0785668	0.320059	0.300538	0.46021	0.62398	0.678648	0.616871	0.571372	0.440191	4
0.18779	0.215175	0.154666	0.127095	0.412354	0.779592	0.620675	0.283082	0.778711	0.72044	0.299078	0.169571	3
0.0488543	0.012884	0.0860465	0.182551	0.211268	0.771155	0.711891	0.460479	0.790692	0.626154	0.243169	0.155011	3
0.114407	0.181477	0.276388	0.221077	0.21696	0.156405	0.607251	0.776196	0.699504	0.306994	0.356315	0.536922	1
0.160933	0.170475	0.285601	0.341869	0.299174	0.125	0.744583	0.809802	0.754435	0.267092	0.150047	0.131265	2
0.139582	0.130847	0.157949	0.220141	0.169007	0.763786	0.602632	0.631471	0.750185	0.571732	0.129993	0.144615	2
-0.0874384	-0.226576	0.0739364	0.162915	0.126446	0.704069	0.648931	0.110564	0.782471	0.636677	0.0968343	0.0142672	3
0.107135	0.116054	0.212205	0.481754	0.548876	0.352049	0.34198	0.393588	0.470764	0.340166	0.450615	0.181638	4
0.236928	0.37423	0.360307	0.144398	0.135926	0.600366	0.810572	0.778316	0.728584	0.263341	0.182345	0.179457	1
0.163786	0.151515	0.0677778	0.163358	0.378458	0.744084	0.64468	0.292017	0.757645	0.670034	0.110896	0.127937	3
0.132914	0.177737	0.233924	0.209268	0.288014	0.771863	0.776876	0.7018	0.541867	0.417214	0.403165	0.216285	1
0.220748	0.241633	0.33197	0.177322	0.22499	0.48136	0.766301	0.675831	0.669156	0.243928	0.193559	0.169204	1
0.191161	0.355368	0.430707	0.112718	0.51405	0.734698	0.6139	0.551437	0.810621	0.574263	0.20245	0.223015	3
0.435644	0.459386	0.543873	0.637799	0.72014	0.75283	0.359933	0.438745	0.291281	0.190655	0.135996	0.147291	4
0.187097	0.245353	0.0396341	0.0804392	0.762273	0.778198	0.472057	0.589107	0.752135	0.643836	0.192022	0.161336	2
0.178215	0.216216	0.229583	0.200636	0.24391	0.699388	0.594151	0.649608	0.734273	0.602043	0.19839	0.205193	2
0.227684	0.314444	0.414795	0.321216	0.377994	0.465147	0.539889	0.568064	0.745653	0.685342	0.294029	0.266789	1
0.0403458	0.0909766	0.0933099	0.126104	0.0858904	-0.0267187	0.0384467	0.130237	0.0598989	0.11193	-0.00590641	-0.000812678	4
0.194397	0.293237	0.292878	0.181323	0.341765	0.728176	0.715879	0.565864	0.456272	0.474028	0.30265	0.21852	1
0.251347	0.509027	0.192103	0.19715	0.477339	0.80189	0.581133	0.607414	0.818842	0.568317	0.368208	0.425912	2
0.0830281	0.101248	-0.0357675	-0.252651	-0.280208	-0.33985	-0.354921	-0.350631	-0.297872	-0.0793651	-0.0361011	0.0912524	4
0.188828	0.156283	0.0961618	-0.0293055	0.375394	0.767239	0.160881	0.22973	0.782306	0.743359	0.160511	0.126513	2
0.250406	0.349196	0.308745	0.252212	0.416502	0.285903	0.723917	0.729506	0.626846	0.28158	0.240235	0.215416	1
0.179573	0.233903	0.215063	0.140125	0.42874	0.763495	0.691665	0.464567	0.773311	0.731149	0.252194	0.217146	2
0.327321	0.421323	0.326173	0.30142	0.203735	0.179701	0.786372	0.760677	0.747809	0.291526	0.244382	0.259903	1
0.152646	0.147923	0.205059	0.19356	0.268345	0.624157	0.677182	0.210385	0.735921	0.713855	0.207179	0.175976	3
0.60434	0.591689	0.589991	0.414907	0.720556	0.756765	0.752758	0.750611	0.738588	0.684246	0.688702	0.620742	4
0.449145	0.466109	0.475862	0.522708	0.57939	0.66455	0.699318	0.562793	0.697051	0.585476	0.56647	0.500375	4
0.0845254	0.082136	0.106859	0.130596	0.127389	0.131238	0.0867778	0.108402	0.118244	0.0932855	0.119266	0.124282	4
0.257516	0.298317	0.368298	0.158537	0.225119	0.636208	0.764131	0.721718	0.493663	0.407602	0.253005	0.216587	1
0.044733	0.151313	0.252549	0.297835	0.214328	0.202993	0.71134	0.764156	0.724272	0.268766	0.272136	0.185211	1
0.143266	0.260045	0.194815	0.144371	0.287295	0.712372	0.241467	0.57731	0.788163	0.614452	0.15196	0.171727	2
0.505918	0.505948	0.632301	0.640892	0.735655	0.785293	0.751343	0.733648	0.734761	0.655758	0.65248	0.520293	4
0.176501	0.20741	0.126829	0.153171	0.490184	0.668596	0.509335	0.586608	0.830024	0.592556	0.183638	0.179132	2
0.194361	0.199119	0.273738	0.235853	0.127117	0.101619	0.384431	0.651401	0.763921	0.587196	0.0621737	0.115758	1
0.567265	0.569153	0.538397	0.502262	0.56038	0.661092	0.674615	0.534641	0.690011	0.640136	0.663258	0.604504	4
0.290079	0.259235	0.202124	0.420529	0.277531	0.486252	0.378863	0.356651	0.326614	0.304617	0.350534	0.348251	4
0.121734	0.233348	0.186909	0.14393	0.0773074	0.0205592	0.326082	0.429268	0.784818	0.646488	0.0906175	0.0451736	1
0.628763	0.545129	0.37821	0.643799	0.710232	0.670494	0.714132	0.440762	0.700143	0.638142	0.662025	0.622642	4
0.196052	0.306743	0.414856	0.378668	0.120994	0.290962	0.650915	0.64613	0.74281	0.537658	0.22924	0.216089	1
0.156805	0.152749	0.312862	0.524719	0.623922	0.0688259	0.73819	0.705798	0.675847	0.57819	0.555613	0.294654	4
0.165759	0.190476	0.171358	0.18914	0.589149	0.66456	0.570444	0.647765	0.814289	0.649252	0.174685	0.176843	2
0.185766	0.269788	0.405167	0.174395	0.191694	0.747031	0.758723	0.708387	0.70003	0.650137	0.545126	0.183357	1
0.169726	0.13264	0.112049	0.139106	0.152276	0.783157	0.654972	0.375544	0.775819	0.628095	0.123209	0.144662	3
0.18928	0.237897	0.305332	0.109543	0.399931	0.157998	0.757942	0.707435	0.763963	0.259831	0.208817	0.213115	1
0.355072	0.309763	0.293092	0.364313	0.413699	0.608074	0.606942	0.641653	0.466157	0.304735	0.359615	0.328281	4
0.166965	0.232432	0.332291	0.176513	0.227801	0.29556	0.779784	0.773839	0.7566	0.343082	0.206581	0.187663	1
0.576878	0.585661	0.344274	0.124008	0.70644	0.713625	0.745313	0.692308	0.715926	0.637481	0.625311	0.614424	4
0.348837	0.310451	0.361368	0.307143	0.521057	0.556082	0.645985	0.217448	0.639875	0.588392	0.509418	0.357717	4
0.42788	0.43043	0.394612	0.482259	0.548198	0.586435	0.625856	0.652652	0.622575	0.561994	0.563854	0.5075	4
0.192901	0.164189	0.117576	0.0764007	0.377964	0.165848	0.709968	0.764512	0.70868	0.203163	0.245669	0.221233	1
0.19787	0.134569	0.127789	0.135386	0.00429553	0.244415	0.761301	0.7024	0.712312	0.234311	-0.0209205	-0.0176252	1
0.232285	0.279228	0.289936	0.211925	0.27365	0.213744	0.74253	0.72718	0.736257	0.48573	0.219036	0.207605	1
0.175341	0.257968	0.128102	0.141582	0.726939	0.76626	0.405462	0.589361	0.803707	0.438928	0.192868	0.213317	2
-0.0899676	0.0144154	-0.0967742	-0.0614973	0.0954876	0.0625	0.156	0.7185	0.768019	0.66221	0.0587204	0.0700236	2
0.188348	0.259955	0.430657	0.353926	0.315027	0.154408	0.682441	0.724258	0.760556	0.364238	0.207471	0.194918	1
0.184384	0.190164	0.123908	0.210269	0.683026	0.761738	0.654936	0.767118	0.805982	0.665646	0.154503	0.152094	2
0.16065	0.188453	0.136568	0.160967	0.609736	0.723545	0.65277	0.567386	0.784319	0.613236	0.192463	0.190248	2
-0.104871	-0.0484454	-0.203704	0.0198065	-0.0275259	0.0571059	0.723068	0.749882	0.762156	0.359017	-0.0113636	0.0488559	1
0.164598	0.144882	0.0812437	0.0538998	0.170956	0.49352	0.646744	0.502405	0.803563	0.558919	0.180116	0.164951	3
0.372128	0.407429	0.575837	0.526535	0.487083	0.21696	0.669608	0.580023	0.645679	0.458736	0.340541	0.300193	4
0.135442	0.250733	0.12926	0.136123	0.446521	0.783228	0.655626	0.603266	0.73729	0.640392	0.162582	0.163548	2
0.297274	0.365733	0.714044	0.677103	0.690847	0.288303	0.5165	0.543833	0.418868	0.442001	0.468739	0.348703	4
0.263766	0.292523	0.570626	0.582446	0.631095	0.481237	0.741752	0.694845	0.709593	0.628041	0.170906	0.194444	4
0.267162	0.353633	0.147501	0.180031	0.230525	0.493952	0.412109	0.662014	0.774424	0.596532	0.188506	0.204054	1
0.169811	0.200618	0.367276	0.30318	0.205552	0.189055	0.616676	0.76751	0.735073	0.639737	0.272917	0.254846	1
0.130464	0.156106	0.101664	0.135574	0.321138	0.729402	0.291893	0.594999	0.774403	0.605297	0.165282	0.156652	2
0.138813	0.159058	0.272423	0.165724	0.161725	0.708946	0.567044	0.406507	0.711124	0.501297	0.218557	0.242316	3
0.399184	0.386393	0.509344	0.566452	0.639432	0.734167	0.291046	0.229676	0.717892	0.659205	0.66738	0.529283	4
0.25569	0.327453	0.639466	0.555631	0.678935	0.375865	0.705625	0.728913	0.728344	0.64195	0.528455	0.367501	4
0.579348	0.603335	0.386861	0.089197	0.691172	0.676634	0.717272	0.546745	0.692461	0.62998	0.620342	0.587536	4
0.114667	0.171657	0.211642	0.177263	0.188005	0.251004	0.648058	0.654799	0.646454	0.272686	0.196096	0.157399	2
0.0480508	0.0618102	0.0295906	0.0172612	0.0502152	0.0912795	0.0307802	0.050505	0.0505638	0.0632818	0.0713725	0.03658	4
-0.0981818	-0.0976934	-0.044898	0.0940332	-0.0231911	-0.0108192	0.0774801	0.300345	0.767984	0.677083	0.193494	0.173277	1
0.126417	0.15928	0.295898	0.261197	0.335493	0.178386	0.716293	0.762844	0.711609	0.423657	0.305675	0.223667	1
0.47009	0.417497	0.498056	0.458651	0.583721	0.657688	0.656593	0.626709	0.644083	0.584153	0.581352	0.51728	4
0.118865	0.237956	0.19841	0.132609	0.19407	0.214286	0.307806	0.296724	0.286947	0.192857	0.118323	0.121455	4
0.571918	0.533716	0.359396	0.350656	0.580524	0.611997	0.647248	0.611098	0.583838	0.53918	0.595858	0.607218	4
0.207928	0.320495	0.460479	0.190234	0.537839	0.303347	0.617141	0.755245	0.736595	0.511178	0.239771	0.195557	2
0.284842	0.267136	0.261099	0.305229	0.324249	0.357946	0.299257	0.303857	0.176025	0.154018	0.333981	0.178129	4
0.200104	0.325346	0.332359	0.244466	0.147355	0.350754	0.733304	0.78532	0.736483	0.259674	0.225878	0.108875	1
0.314801	0.197383	0.231555	0.295554	0.37943	0.634477	0.560545	0.589286	0.780639	0.725067	0.187529	0.14299	2
0.445528	0.417112	0.350896	0.479086	0.441667	0.583153	0.642776	0.170258	0.626259	0.575415	0.624648	0.513357	4
-0.145729	-0.109792	-0.0865604	0.00529101	0.0534591	-0.0175439	0.000441501	0.0814149	-0.037037	0.00154321	-0.178849	-0.119403	4
0.194805	0.23959	0.285661	0.306202	0.297437	0.382594	0.722476	0.684072	0.643805	0.289714	0.206775	0.208333	1
0.233941	0.51218	0.565574	0.193792	0.309633	0.175402	0.715197	0.632874	0.681545	0.276129	0.247456	0.210988	2
0.175312	0.235459	0.213304	0.0496905	0.210845	0.504555	0.462669	0.654305	0.703667	0.520935	0.150066	0.187399	1
0.169207	0.324037	0.280781	0.299519	0.253097	0.341075	0.703949	0.748825	0.69755	0.488564	0.178136	0.16863	1
0.152265	0.235166	0.358306	0.122363	0.565318	0.468682	0.457547	0.616007	0.72785	0.223927	0.202258	0.179794	2
0.193071	0.272898	0.306884	0.180249	0.269419	0.166622	0.764862	0.765714	0.691317	0.242712	0.19785	0.214429	1
0.176349	0.237858	0.260329	0.180835	0.256881	0.198708	0.636084	0.658343	0.775701	0.544801	0.134015	0.113343	1
0.742608	0.735464	0.701536	0.555625	0.649333	0.53271	0.783716	0.746691	0.750507	0.697466	0.724595	0.731526	4
0.198269	0.267194	0.313896	0.325971	0.271165	0.455399	0.702082	0.7755	0.734181	0.610455	0.196761	0.188298	2
0.174459	0.224114	0.260601	0.209324	0.117237	0.121105	0.780475	0.612703	0.729998	0.324993	0.18152	0.165418	1
0.308594	0.361111	0.471115	0.362372	0.599337	0.761103	0.723005	0.68069	0.738613	0.651221	0.583266	0.375445	1
0.425777	0.442032	0.492313	0.545254	0.670556	0.737292	0.704066	0.690326	0.720412	0.660017	0.647021	0.488227	4
0.110401	0.114589	0.163156	0.166594	0.173259	0.233093	0.240613	0.1971	0.227018	0.173	0.15062	0.131377	4
0.429299	0.42079	0.525926	0.602891	0.678862	0.741543	0.700461	0.625152	0.701143	0.648511	0.655821	0.550019	4
-0.00191644	-0.00873362	0.0371851	0.0206838	0.0390446	0.0874822	0.0462804	0.064409	0.128064	-0.0085213	0.03125	-0.0533209	4
0.151464	0.167199	0.165499	0.0982277	0.230043	0.263613	0.673872	0.650566	0.680616	0.233712	0.145583	0.146574	1
0.275268	0.111031	0.194064	-0.0510949	0.252288	0.387108	0.77363	0.747811	0.796669	0.287901	-0.0438746	-0.000990426	1
0.192704	0.208577	0.287291	0.312284	0.422687	0.308044	0.52381	0.673113	0.742164	0.5705	0.185363	0.20786	1
0.11027	0.0967552	0.172304	0.122484	0.141148	0.193896	0.159601	0.143071	0.27759	0.149224	0.174966	0.139225	4
0.510621	0.510417	0.520565	0.556061	0.621991	0.678317	0.396498	0.697754	0.678482	0.658267	0.635389	0.571318	4
-0.148415	-0.00893697	0.0961039	-0.0911854	0.0495566	0.135696	0.271711	0.690519	0.749102	0.691301	0.0262295	0.0558723	1
0.183263	0.179654	0.3123	0.073046	0.310372	0.241204	0.234962	0.642662	0.815832	0.579386	0.208245	0.192861	2
-0.133935	-0.00329489	-0.0591549	0.054573	-0.0395869	0.0370995	-0.092137	0.0966529	-0.0552506	-0.136289	0.30123	0.51287	4
0.254005	0.399889	0.48914	0.445712	0.452612	0.266169	0.745653	0.726934	0.757094	0.525026	0.342073	0.443315	2
0.373724	0.443878	0.532632	0.572713	0.551849	0.565856	0.632345	0.386014	0.613841	0.271776	0.357477	0.345942	4
0.209113	0.247431	0.405814	0.200614	0.253805	0.274422	0.433333	0.722108	0.791472	0.668484	0.211421	0.175468	2
0.194458	0.326343	0.325673	0.17106	0.496408	0.788648	0.42144	0.684838	0.754037	0.613654	0.191935	0.219645	2
0.235968	0.201196	0.229054	0.308333	0.386746	0.375975	0.502844	0.371288	0.419222	0.337859	0.388401	0.268097	4
0.139817	0.186335	0.214334	0.225094	0.30068	0.239258	0.457944	0.595388	0.76755	0.662779	0.232704	0.214023	1
0.548249	0.51264	0.618881	0.67452	0.68824	0.769354	0.746428	0.714939	0.740127	0.648777	0.700971	0.607132	4
0.174372	0.216039	0.310658	0.255319	0.272562	0.0472016	0.378951	0.690423	0.726619	0.20356	0.188889	0.173618	1
0.215953	0.315078	0.414269	0.380192	0.404101	0.256531	0.64382	0.780864	0.755954	0.495359	0.234657	0.207921	2
0.212919	0.336798	0.360913	0.340471	0.276971	0.508045	0.407407	0.665883	0.724716	0.299328	0.266963	0.216671	1
0.263566	0.284797	0.298421	0.338682	0.556595	0.699679	0.709898	0.601111	0.606557	0.529412	0.47851	0.385366	4
0.292483	0.529305	0.612388	0.224145	0.278665	0.655249	0.717978	0.691139	0.617901	0.4168	0.392631	0.239848	1
0.184776	0.233223	0.247784	0.133925	0.281419	0.226817	0.759139	0.788552	0.782587	0.569564	0.344863	0.305403	1
0.18923	0.261636	0.176107	0.179341	0.373503	0.738666	0.356902	0.426832	0.802436	0.688	0.196864	0.203859	2
0.180493	0.243719	0.306315	0.171255	0.275781	0.154496	0.525792	0.780664	0.818584	0.622792	0.232073	0.230667	1
0.264465	0.357997	0.416272	0.359811	0.295337	0.322569	0.767755	0.794097	0.737908	0.29357	0.35461	0.250959	2
0.279285	0.45109	0.53991	0.113028	0.320679	0.166285	0.801011	0.761631	0.812728	0.580836	0.273997	0.305563	1
0.237545	0.406833	0.176312	0.160721	0.567483	0.7591	0.566913	0.454893	0.798211	0.628193	0.234511	0.243285	3
0.244547	0.286891	0.319305	0.264819	0.324837	0.309674	0.317889	0.272962	0.319593	0.29283	0.309681	0.260283	4
0.0540111	0.0659898	0.190073	0.211691	0.309876	0.487196	0.262434	0.693808	0.819848	0.693862	0.173539	0.16711	1
0.177675	0.30906	0.276021	0.180025	0.618834	0.768116	0.340463	0.65666	0.825068	0.62872	0.197301	0.195254	2
0.631254	0.632579	0.590302	0.148124	0.612638	0.688296	0.664794	0.73752	0.715249	0.638164	0.668813	0.644401	4
0.182311	0.210728	0.289522	0.106571	0.323651	0.768334	0.347905	0.472749	0.80202	0.574849	0.179117	0.198029	2
-0.072758	-0.0955085	0.0536131	-0.0180668	0.025378	0.0796662	0.44228	0.681582	0.741262	0.591912	0.0475504	-0.025393	1
0.232925	0.307143	0.480252	0.602122	0.677326	0.759844	0.734422	0.692779	0.682167	0.663611	0.477004	0.324979	4
0.259316	0.393591	0.333035	0.0680311	0.232969	0.13929	0.773366	0.752542	0.744895	0.20657	0.242084	0.241709	1
0.253277	0.459742	0.400481	0.13149	0.496613	0.7592	0.703283	0.553965	0.698506	0.403931	0.296914	0.290924	1
0.0878748	0.110292	0.124392	0.169379	0.122234	0.0973451	0.230034	0.0730985	0.0603897	0.0647377	0.0571584	0.0610897	4
0.16544	0.176843	0.216342	0.194495	0.219271	0.237301	0.270497	0.573132	0.750553	0.45565	0.175794	0.164179	1
0.280708	0.286307	0.272962	0.105345	0.318875	0.6748	0.633303	0.592224	0.763631	0.653677	0.251182	0.257962	3
0.110039	0.221919	0.187399	0.205808	0.547511	0.775606	0.537828	0.508331	0.786862	0.57286	0.214096	0.233134	2
0.191638	0.221624	0.395497	0.399218	0.459759	0.210829	0.547564	0.530364	0.576503	0.349115	0.333152	0.209565	4
0.122455	0.262115	0.394609	0.118675	0.146708	0.313114	0.804209	0.669893	0.739651	0.310303	0.177447	0.186158	1
0.154651	0.237728	0.261065	0.143492	0.211938	0.507823	0.701654	0.614848	0.586357	0.55928	0.155062	0.173774	1
0.107418	0.234885	0.403642	0.127513	0.163782	0.440239	0.194083	0.595792	0.759858	0.634004	0.16417	0.156325	1
0.0606372	-0.0525583	0.050505	0.0944993	0.0469507	0.664435	0.785526	0.815995	0.74422	0.387321	-0.00833333	-0.0638091	1
0.402685	0.254214	0.320665	0.342727	0.558306	0.733441	0.687681	0.700075	0.715246	0.654897	0.610519	0.505778	4
0.112009	0.161512	0.205347	0.140248	0.261002	0.180075	0.54934	0.715633	0.717329	0.610795	0.216294	0.162413	1
0.450164	0.507246	0.523179	0.660843	0.704998	0.749373	0.78251	0.755288	0.708964	0.595613	0.574485	0.552431	4
0.296893	0.285199	0.434783	0.402844	0.566916	0.695152	0.485714	0.164596	0.514183	0.504185	0.534483	0.472666	4
0.202318	0.214225	0.135531	0.220349	0.656832	0.71818	0.495355	0.49911	0.692991	0.599095	0.324781	0.263598	2
0.57777	0.59952	0.561811	0.581337	0.156076	0.145214	0.324687	0.164352	0.132599	0.179745	0.151426	0.147864	4
-0.0140351	-0.177778	-0.094693	0.140271	-0.0374332	-0.0272788	-0.109641	-0.0398323	0.114781	-0.0385965	-0.14776	-0.083871	4
0.201981	0.202878	0.118449	0.162946	0.698566	0.748594	0.579379	0.491499	0.819404	0.525141	0.198777	0.201314	2
0.193175	0.309503	0.223261	0.0236967	0.188763	0.153199	0.786634	0.764593	0.726882	0.288803	0.196905	0.174981	1
0.229889	0.297898	0.173571	0.179524	0.713712	0.757627	0.566667	0.304048	0.749415	0.641627	0.208784	0.231893	2
0.160091	0.180243	0.273063	0.133996	0.370047	0.782147	-0.00562701	0.167715	0.772085	0.716848	0.202355	0.159167	2
0.171463	0.222017	0.113087	0.131587	0.562241	0.712946	0.638955	0.570034	0.740992	0.61969	0.151445	0.16359	3
0.233091	0.342408	0.409971	0.324385	0.198446	0.269495	0.634886	0.585344	0.792939	0.483209	0.201605	0.0703259	1
0.261821	0.309406	0.502636	0.678632	0.457474	0.743829	0.74935	0.682439	0.687426	0.646423	0.587426	0.343115	4
0.560995	0.547433	0.584758	0.139709	0.719944	0.770047	0.731294	0.739083	0.715358	0.637553	0.618125	0.535588	4
0.355759	0.561636	0.65339	0.711029	0.573326	-0.04	0.36646	0.415498	0.282898	0.343452	0.616022	0.574319	4
0.146524	0.168169	0.284078	0.304847	0.264385	0.153909	0.492823	0.643146	0.78202	0.653527	0.203605	0.165055	1
0.389628	0.400586	0.388374	0.226385	0.326219	0.455512	0.585066	0.527926	0.635187	0.283343	0.290749	0.336338	4
0.209459	0.246643	0.210712	0.166667	0.225123	0.402672	0.629687	0.20916	0.768394	0.72747	0.248468	0.179278	3
0.218731	0.290242	0.220008	0.101647	0.32223	0.436727	0.657835	0.339391	0.777368	0.313393	0.185226	0.269672	1
0.169946	0.139151	0.266932	0.221457	0.266964	0.229962	0.350794	0.730337	0.771905	0.556689	0.193437	0.209065	1
0.190834	0.277005	0.355298	0.377049	0.347209	0.34112	0.682833	0.776963	0.791371	0.582847	0.195985	0.195315	1
0.212357	0.289575	0.36486	0.349794	0.343408	0.334861	0.758891	0.774047	0.740289	0.54424	0.257177	0.204352	1
0.239502	0.371924	0.438486	0.442573	0.531402	0.185706	0.794166	0.668122	0.705678	0.510075	0.179306	0.208418	4
0.169741	0.248623	0.0505868	0.207769	0.171691	0.194107	0.769378	0.784679	0.709641	0.270662	0.193951	0.218444	1
0.0483944	-0.177388	-0.0657627	-0.126263	-0.148681	0.151185	0.237206	0.770203	0.76892	0.572745	-0.0251799	0.0229703	1
0.189637	0.269571	0.119069	0.132361	0.751521	0.744874	0.302725	0.555477	0.7513	0.669047	0.19337	0.224665	2
0.472944	0.636092	0.657546	0.560117	0.341916	0.017452	0.803344	0.736723	0.763801	0.6244	0.187006	0.19852	1
0.168188	0.164065	0.139906	0.164394	0.170161	0.691497	0.655078	0.566687	0.810546	0.623758	0.155556	0.178521	3
0.142729	0.2218	0.348192	0.317479	0.276704	0.192086	0.602023	0.772011	0.751962	0.645504	0.209897	0.18593	1
0.104777	0.0367347	0.0906838	0.0593773	0.0692496	0.0651052	0.138583	0.104527	0.0608556	0.0766792	0.0525285	0.0358542	4
0.236233	0.330007	0.371171	0.288646	0.256395	0.31478	0.298208	0.580818	0.704062	0.564603	0.232833	0.176428	1
0.324667	0.388	0.24374	0.231788	0.321286	0.370207	0.485958	0.630675	0.772598	0.698995	0.324845	0.275507	1
0.0443001	0.0838384	0.026362	-0.0319085	0.144216	0.701334	0.727207	0.728529	0.760372	0.506716	-0.0189873	0.112892	1
0.237906	0.338606	0.349352	0.0535621	0.243427	0.384446	0.615479	0.77047	0.734554	0.288482	0.191896	0.225202	1
0.157055	0.200797	0.138275	0.0851439	0.245529	0.646038	0.208316	0.601225	0.736611	0.637763	0.149215	0.145852	2
0.345596	0.328228	0.460589	0.56793	0.759779	0.789094	0.703747	0.657472	0.697163	0.647723	0.626453	0.459923	4
0.178747	0.20862	0.196835	0.198931	0.344322	0.710226	0.210711	0.580124	0.723425	0.637554	0.164749	0.149771	2
0.221345	0.154265	0.0953908	0.119105	0.168686	0.242074	0.6952	0.654595	0.687795	0.229797	0.18119	0.184343	1
0.207407	0.277778	0.291818	0.299025	0.229274	0.735403	0.047619	0.746917	0.779884	0.727316	0.406892	0.163648	2
0.014826	-0.0448445	-0.0778124	-0.00621633	0.0284339	0.273514	0.479197	0.778029	0.821684	0.432501	0.436346	0.0797872	1
-0.149343	-0.179214	-0.0458333	0.0669317	0.0125642	-0.0119601	-0.073487	-0.00838415	-0.0359749	-0.157819	0.166168	0.206597	4
0.199358	0.241918	0.151644	0.105212	0.773122	0.801765	0.59496	0.720584	0.79486	0.660804	0.237186	0.196018	2
0.325055	0.385318	0.408038	0.302017	0.454595	0.491879	0.701877	0.711025	0.761808	0.542754	0.280755	0.308051	1
0.213196	0.221127	0.281531	0.29695	0.212841	0.245041	0.73421	0.703103	0.733222	0.322526	0.274834	0.200229	2
0.181601	0.17094	0.162316	0.212198	0.237624	0.743722	0.665343	0.242168	0.746909	0.719375	0.222691	0.189948	3
0.379969	0.47013	0.611299	0.597768	0.531739	-0.0120862	-0.140903	0.151663	0.0101695	0.0953545	0.504382	0.588732	4
0.1802	0.279926	0.395727	0.100762	0.549122	0.770152	0.610105	0.673966	0.845355	0.646931	0.199131	0.278716	2
0.178284	0.204651	-0.00489396	0.299611	0.168111	0.0692607	0.760231	0.723149	0.670954	0.145982	0.126144	0.145103	1
0.23381	0.351108	0.363562	0.275607	0.714052	0.181877	0.66217	0.628908	0.73405	0.642764	0.235634	0.21411	1
0.503963	0.641901	0.544704	0.560497	0.466667	0.208515	0.517671	0.626975	0.765682	0.512626	0.222163	0.222366	1
0.292667	0.425832	0.494688	0.262024	0.317536	0.192416	0.841482	0.793136	0.706892	0.27986	0.275098	0.227184	1
0.185732	0.196138	0.145055	0.201424	0.675504	0.771937	0.607014	0.271399	0.795378	0.60834	0.195824	0.180204	2
0.206518	0.236034	0.308167	0.123267	0.211892	0.178184	0.673274	0.728314	0.771624	0.542945	0.227253	0.163031	1
0.170068	0.220764	0.303968	0.0562914	0.27062	0.250602	0.711737	0.592513	0.764024	0.337344	0.245424	0.172552	1
0.154216	0.175806	-0.131957	0.150364	0.049754	0.18314	0.105189	0.232421	0.254153	0.244331	0.254577	0.215068	4
0.254689	0.457965	0.336355	0.183148	0.576375	0.700878	0.529412	0.443004	0.800297	0.616279	0.285908	0.319696	2
0.266558	0.41287	0.418951	0.360093	0.22773	0.260786	0.647677	0.73637	0.7359	0.238074	0.294726	0.280644	1
0.152033	0.154427	0.170168	0.209227	0.278613	0.743824	0.674341	0.48122	0.791172	0.580605	0.168719	0.159963	3
0.194978	0.272022	0.359715	0.0675972	0.323904	0.132878	0.704865	0.720398	0.802078	0.583826	0.2289	0.231687	1
0.195378	0.295477	0.117647	0.0839187	0.420127	0.61909	0.612577	0.348941	0.792279	0.652134	0.1782	0.197832	3
0.203777	0.218175	0.293142	0.144578	0.260516	0.787086	0.735954	0.30303	0.820479	0.742934	0.248285	0.18666	2
0.232398	0.3277	0.695292	0.713747	0.708543	0.582476	0.723875	0.673004	0.696274	0.61709	0.182583	0.184774	4
0.285434	0.358897	0.443983	0.406324	0.421947	0.39298	0.733898	0.779097	0.751164	0.257033	0.206426	0.286198	2
0.192166	0.19276	0.317808	0.015186	0.216918	0.117506	0.133418	0.688681	0.737577	0.237073	0.173931	0.158406	1
0.208798	0.234874	0.158663	0.160421	0.363746	0.766295	0.679619	0.223521	0.761209	0.700352	0.223426	0.256753	3
0.640056	0.547053	0.483922	0.377913	0.631226	0.786637	0.795304	0.496142	0.788235	0.774963	0.761982	0.734672	4
0.129483	0.133308	0.202218	0.209614	0.252902	0.191304	0.268817	0.239437	0.275153	0.19036	0.215498	0.180916	4
0.184889	0.241532	0.277477	0.194943	0.325686	0.2065	0.765993	0.725563	0.671782	0.225979	0.217729	0.424881	1
0.129835	0.114391	0.145224	0.115947	0.182699	0.221552	0.768379	0.788829	0.775407	0.428151	0.231571	0.19262	1
0.168072	0.247423	0.0721978	0.144786	0.351793	0.708491	0.4034	0.701368	0.8217	0.62768	0.171028	0.182956	2
0.190028	0.33028	0.302762	0.119801	0.209116	0.705258	0.533873	0.574641	0.823306	0.674525	0.201811	0.22612	2
0.20883	0.262476	0.259406	0.173629	0.728505	0.758476	0.547548	0.471147	0.753069	0.651925	0.265584	0.209257	2
0.424064	0.406344	0.55759	0.392815	0.547158	0.556237	0.664379	0.582357	0.615385	0.577039	0.566155	0.476264	4
0.168513	0.141332	0.0752192	0.107199	0.294678	0.106842	0.480851	0.72855	0.645161	0.46277	0.174045	0.148361	1
0.520216	0.515584	0.478878	0.438123	0.48992	0.359411	0.641292	0.665593	0.64121	0.565383	0.580965	0.582685	4
0.165967	0.172851	0.100354	0.124355	0.453688	0.742823	0.664029	0.368932	0.81027	0.634438	0.190332	0.172581	3
0.135068	0.22352	0.102059	0.0948236	0.149212	0.00242024	-0.103757	0.0531743	0.118282	0.0670595	0.106017	0.077597	4
0.12268	0.166933	-0.0287984	0.00140252	0.0185289	0.0700077	0.393961	0.593357	0.76304	0.657099	0.159896	0.158277	1
0.616938	0.580465	0.694695	0.584309	0.673777	-0.211783	-0.216357	-0.113293	0.0786948	0.0685067	0.717453	0.682373	4
0.449489	0.233247	0.249145	0.28542	0.439977	0.623273	0.676868	0.655209	0.70673	0.677732	0.64166	0.519651	2
0.189552	0.210306	0.128733	0.123648	0.416951	0.772248	0.616409	0.30409	0.787885	0.725709	0.294012	0.16436	3
0.272089	0.228571	0.345212	0.341924	0.558064	0.554765	0.489348	0.420445	0.586028	0.419639	0.273739	0.171552	4
0.219208	0.209816	0.257902	0.402541	0.0880616	0.110502	0.146375	0.101671	0.135279	0.0840691	0.0928207	0.0904227	4
0.210967	0.340836	0.328607	0.238599	0.273916	0.281738	0.691575	0.711438	0.697528	0.388086	0.2078	0.207409	1
0.317182	0.153696	0.223422	0.161202	0.124847	0.521612	0.731456	0.666882	0.76863	0.636982	0.136014	0.140055	1
0.175638	0.194127	0.138269	0.134142	0.208125	0.533548	0.621153	0.199875	0.757465	0.721218	0.175055	0.156377	3
0.193003	0.300713	0.273245	0.191749	0.255063	0.62599	0.664264	0.798588	0.780172	0.364416	0.325465	0.330195	1
0.468935	0.486869	0.548996	0.617402	0.734493	0.779206	0.55785	0.72531	0.750217	0.667287	0.672377	0.534994	4
0.172754	0.255617	0.224281	0.096	0.40381	0.760848	0.358182	0.6	0.819476	0.608379	0.185278	0.17495	2
0.201548	0.352632	0.444034	0.137921	0.36782	0.746669	0.595626	0.497821	0.790534	0.597971	0.271557	0.286741	3
0.172967	0.30598	0.117131	0.102228	0.590749	0.692378	0.281462	0.685585	0.811206	0.66988	0.191816	0.224868	2
0.116056	0.0536069	-0.123596	-0.048765	0.112306	0.168492	0.369322	0.675472	0.711625	0.636948	0.148084	0.121037	1
0.138713	0.183196	0.335408	0.374067	0.311765	0.536886	0.383596	0.613722	0.755851	0.713542	0.198026	0.156831	1
0.190912	0.247274	0.209539	0.255178	0.362248	0.671973	0.494379	0.366567	0.773196	0.609448	0.209085	0.189445	3
0.18253	0.173818	0.144665	0.0504042	0.390387	0.751396	0.630583	0.345739	0.834115	0.648248	0.133517	0.139519	3
0.156463	0.17963	-0.0835792	-0.0277564	0.0703606	0.0647149	0.734276	0.784071	0.707971	0.322222	0.128274	0.136378	1
0.199357	0.271886	0.363883	0.321903	0.259045	0.138637	0.636626	0.810234	0.78499	0.647856	0.219178	0.199791	1
-0.181707	-0.0145646	-0.0895971	-0.114923	-0.0975035	-0.125554	0.14248	0.0730467	-0.111377	0.0243045	-0.220472	-0.176052	4
0.400783	0.401937	0.570768	0.611152	0.697181	0.728695	0.703813	0.593838	0.676676	0.650807	0.584984	0.490239	4
0.126221	0.121457	0.189849	0.17766	0.298374	0.311598	0.156463	0.287928	0.4396	0.482118	0.36838	0.317301	1
0.33638	0.457617	0.610317	0.205161	0.646353	0.394673	0.723062	0.717051	0.781631	0.256047	0.214107	0.215576	1
0.142187	0.160509	0.271168	0.229522	0.317908	0.303719	0.316217	0.329477	0.322159	0.290193	0.198847	0.190638	4
0.200274	0.178597	0.17529	0.181102	0.09971	0.295145	0.337146	0.257214	0.277656	0.242268	0.286923	0.221907	4
0.181538	0.241029	0.254902	0.135095	0.182467	0.143709	0.832061	0.793314	0.756387	0.269783	0.230731	0.247932	1
0.312321	0.377504	0.339085	0.372781	0.623231	0.67507	0.678538	0.585876	0.619335	0.531462	0.392103	0.310861	4
0.239207	0.373777	0.385137	0.267446	0.268949	0.382275	0.462549	0.762614	0.758347	0.483221	0.251897	0.238408	2
-0.18173	-0.190635	-0.148459	-0.151445	-0.0568369	-0.0253879	-0.05015	-0.0777114	-0.269287	-0.218935	-0.222437	-0.166667	4
0.487453	0.481897	0.557338	0.573933	0.397899	0.738744	0.747232	0.724138	0.689642	0.677578	0.636943	0.524093	4
0.213553	0.375704	0.25757	0.182944	0.201533	0.171306	0.764563	0.233459	0.69436	0.288741	0.229798	0.16492	1
0.249483	0.357934	0.41249	0.346066	0.339516	0.17504	0.744888	0.71178	0.678911	0.276037	0.283718	0.233651	1
0.216809	0.308507	0.256046	0.136939	0.549145	0.769451	0.553097	0.592898	0.793991	0.64933	0.226449	0.211121	2
0.00158103	-0.144893	0.0438521	0.203223	-0.0890347	0.0748051	0.614845	0.700911	0.742951	0.549289	0.049505	-0.143646	1
0.188474	0.333849	0.339372	0.168269	0.513765	0.750394	0.561371	0.694278	0.815215	0.637357	0.199309	0.19774	2
0.177954	0.437571	0.70178	0.605186	0.139212	0.0993992	0.67293	0.711386	0.744403	0.476729	0.180064	0.156972	4
0.267051	0.37014	0.502008	0.458917	0.488932	0.37175	0.401088	0.392085	0.481629	0.378348	0.322806	0.291289	4
0.0219635	0.0477707	0.0805336	0.1343	0.12011	0.0340748	0.178578	0.170615	0.103922	0.0751288	0.0177515	0.0395039	4
0.17851	0.262082	0.254073	0.196902	0.345963	0.399206	0.477944	0.762273	0.719282	0.590121	0.174177	0.177547	1
0.170626	0.199014	0.288229	0.303797	0.341847	0.392727	0.354706	0.595388	0.756357	0.543307	0.282768	0.245646	1
0.634346	0.711313	0.785297	0.709281	0.625507	-0.0537464	-0.0898577	0.115035	-0.0575816	-0.0193808	0.619844	0.685269	4
0.219589	0.286483	0.208418	0.227829	0.721513	0.759901	0.644781	0.358325	0.834788	0.555063	0.209013	0.222719	2
-0.161876	-0.157514	-0.0710511	-0.0320102	-0.0403858	-0.0139473	-0.162111	-0.0398927	-0.149742	0.043069	-0.235729	-0.141258	4
0.541093	0.556757	0.566926	0.608037	0.759115	0.777584	0.754167	0.765161	0.712989	0.612475	0.656172	0.564238	4
0.152632	0.209158	0.188226	0.149137	0.438735	0.709178	0.146707	0.445807	0.796798	0.629415	0.155078	0.174558	2
0.274198	0.371578	0.519507	0.342707	0.419072	0.365437	0.71618	0.771441	0.708895	0.337619	0.286477	0.282553	1
0.0928892	0.119225	0.109517	0.168738	0.225828	0.240558	0.568372	0.752264	0.741687	0.261682	0.0634518	0.126534	1
0.610723	0.629513	0.463162	0.529515	0.581538	0.718949	0.708265	0.628475	0.660389	0.63139	0.614048	0.617788	4
0.119718	0.165865	0.17782	0.220339	0.186386	0.0705244	0.408923	0.554681	0.741232	0.670893	0.217877	0.209816	1
0.213911	0.268183	0.34439	0.135309	0.194926	0.17734	0.815645	0.778535	0.771461	0.474542	0.242731	0.208145	1
0.20589	0.31377	0.357497	0.228444	0.233117	0.200198	0.722806	0.664043	0.739107	0.284553	0.222222	0.227645	1
0.341365	0.37369	0.538659	0.56641	0.766831	0.759978	0.732956	0.655107	0.718111	0.669059	0.582539	0.442099	4
0.122792	0.216313	0.266746	0.136442	0.278321	0.656652	0.697941	0.550207	0.571081	0.516569	0.174939	0.171844	1
0.0957916	0.130828	0.175505	0.0412371	0.0878148	0.0783769	0.286137	0.242323	0.156084	0.108166	-0.0447427	-0.0275735	4
0.464587	0.611623	0.36909	0.160909	0.0373107	0.189307	0.793243	0.737828	0.655426	0.229324	0.242437	0.270841	1
0.170567	0.143963	0.146112	0.0682513	0.592639	0.79703	0.127654	0.234994	0.798539	0.694367	0.297108	0.247452	2
0.237745	0.342611	0.407937	0.365672	0.232636	0.458626	0.778538	0.436225	0.703789	0.433598	0.328943	0.246661	1
0.209496	0.387902	0.369944	0.173351	0.620544	0.787074	0.576806	0.576828	0.819631	0.637688	0.225731	0.22261	2
-0.298742	-0.00607533	-0.161626	-0.224855	-0.0997087	-0.24618	-0.0664625	-0.0925398	-0.213033	0.0180061	-0.125546	-0.271226	4
0.325311	0.445545	0.587401	0.15325	0.664685	0.0238394	-0.204898	-0.127572	-0.211834	-0.183479	0.433086	0.514569	4
0.26	0.313466	0.299345	0.250188	0.270492	0.169678	0.783306	0.641588	0.624597	0.276459	0.17891	0.187966	1
0.176379	0.148686	0.0705667	0.0936401	0.656996	0.76593	0.647884	0.208219	0.721458	0.670511	0.227611	0.183622	3
0.263192	0.418435	0.289264	0.124887	0.394103	0.813172	0.784083	0.370253	0.631899	0.504502	0.294448	0.232743	3
0.27126	0.326518	0.340258	0.388562	0.521304	0.457231	0.486541	0.500838	0.531441	0.435063	0.350017	0.275184	4
0.34807	0.406911	0.435609	0.257955	0.447736	0.172652	0.215036	0.689696	0.769178	0.597073	0.193964	0.196618	1
0.318868	0.411899	0.215673	0.211946	0.451909	0.580889	0.608889	0.618348	0.629611	0.30157	0.392642	0.292222	4
0.389155	0.361351	0.275672	0.470227	0.362482	0.455975	0.409462	0.188012	0.457661	0.423554	0.459945	0.349455	4
0.0548981	-0.0851683	-0.00705009	0.0742258	-0.0533166	0.0408094	0.321512	0.558497	0.787873	0.645725	0.157639	0.0504414	1
0.129286	0.231161	0.151278	0.170332	0.688863	0.747222	0.295039	0.695778	0.752883	0.598583	0.125312	0.187697	2
0.21182	0.21044	0.120282	0.2668	0.233593	0.277723	0.221594	0.443576	0.56528	0.428491	0.381083	0.29909	4
0.242448	0.0576825	0.0334572	0.169426	0.100775	0.100382	0.586425	0.687547	0.746603	0.634324	0.197582	0.163131	1
0.66032	0.647211	0.610496	0.508709	0.591693	0.702262	0.726426	0.742787	0.752968	0.674649	0.689282	0.661415	4
0.237989	0.256663	0.529495	0.424883	0.576374	0.447331	0.55522	0.454263	0.335889	0.184283	0.295447	0.368421	4
0.240678	0.371266	0.362972	0.243218	0.266429	0.261723	0.701563	0.76087	0.672492	0.256534	0.282678	0.242684	2
0.229137	0.377391	0.199562	0.196352	0.221836	0.777027	0.725735	0.262941	0.773087	0.714217	0.221443	0.240883	3
0.154362	0.168162	0.128434	0.138047	0.364081	0.735136	0.52299	0.524428	0.739175	0.631319	0.169965	0.163882	2
0.384246	0.332767	0.250266	0.373268	0.735774	0.722763	0.747018	0.749944	0.630193	0.571151	0.458641	0.438169	4
0.564299	0.561063	0.583242	0.167837	0.608911	0.727901	0.737923	0.639691	0.711206	0.642857	0.654511	0.543654	4
0.452346	0.597245	0.262332	0.114469	0.237653	0.169173	0.207486	0.626927	0.800412	0.664433	0.225835	0.16098	1
0.130817	0.212521	0.290968	0.125674	0.176985	0.626499	0.159938	0.514206	0.754371	0.604429	0.388415	0.172129	2
0.209671	0.0733591	-0.120628	-0.0638978	0.140732	-0.0135446	0.196108	0.254607	0.213585	-0.076499	-0.100791	-0.0932203	1
0.213773	0.215289	0.329617	0.39741	0.359703	0.451493	0.682572	0.736185	0.778005	0.668777	0.280723	0.295374	1
0.200155	0.270784	0.381034	0.356887	0.174687	0.178771	0.772919	0.732656	0.743421	0.544949	0.190701	0.178124	2
0.280881	0.361749	0.390636	0.2738	0.176405	0.325243	0.577266	0.767956	0.760171	0.299058	0.294118	0.218372	2
0.314286	0.241294	0.381065	0.107013	0.54954	0.685589	0.72884	0.661111	0.660175	0.596059	0.525926	0.345275	4
0.360236	0.396399	0.516657	0.421525	0.466455	0.588722	0.646096	0.666446	0.603489	0.544154	0.48643	0.404927	4
0.0786517	0.102343	0.279756	0.427213	0.675798	0.804539	0.769351	0.674499	0.608961	0.53504	0.171141	0.142322	4
0.165783	0.22639	0.175836	0.125236	0.489128	0.740169	0.646714	0.613205	0.809386	0.634419	0.157046	0.162362	2
0.563851	0.543961	0.541201	0.494442	0.354414	0.693188	0.69832	0.578818	0.687568	0.653257	0.656832	0.592865	4
0.282602	0.641913	0.611646	0.610298	0.404784	0.205691	0.242565	0.659497	0.735827	0.631825	0.242691	0.237629	4
0.21022	0.25264	0.294782	0.488337	0.623876	0.564537	0.570678	0.580073	0.540566	0.451357	0.368382	0.250471	4
0.169376	0.209217	0.306533	0.278102	0.406774	0.549492	0.554518	0.730848	0.735775	0.677855	0.312713	0.166898	1
-0.0238095	-0.0191147	-0.0147929	0.0643939	0.117428	0.578159	0.746467	0.666736	0.792453	0.58523	0.596366	0.501318	1
0.497274	0.693358	0.629207	0.157221	0.078712	0.129492	0.761774	0.771269	0.724472	0.535567	0.22403	0.238652	1
0.31389	0.382861	0.462163	0.37261	0.335474	0.2891	0.656688	0.634204	0.736172	0.27788	0.261866	0.256637	1
0.609581	0.620915	0.394211	0.139368	0.67017	0.663496	0.674707	0.573989	0.700809	0.633411	0.638563	0.613047	4
0.203883	0.323569	0.184644	0.151097	0.322917	0.753216	0.66113	0.233848	0.753202	0.694106	0.217999	0.268521	3
0.195243	0.205162	0.159772	0.149153	0.196461	0.273328	0.751018	0.767212	0.770763	0.296562	0.441167	0.386168	1
0.243261	0.352753	0.368734	0.29041	0.251648	0.24814	0.615089	0.712137	0.77607	0.50505	0.250903	0.245927	1
0.176045	0.17698	0.224475	0.352789	0.46723	0.596164	0.185574	0.327955	0.241271	0.250384	0.153264	0.114486	4
0.0618182	0.0838674	0.104639	0.0727117	0.180208	0.120907	0.214859	0.129115	0.177507	0.0737619	0.0669716	0.05592	4
0.162893	0.305283	0.251216	0.0753288	0.332886	0.713154	0.745232	0.628668	0.467704	0.347189	0.148333	0.162536	1
0.337199	0.39106	0.481526	0.502752	0.358238	0.545407	0.545886	0.467546	0.678245	0.433295	0.386046	0.32896	4
0.176629	0.241313	0.216329	0.0494157	0.128947	0.0934358	0.718272	0.760409	0.756354	0.223769	0.191717	0.167847	1
0.219343	0.247826	0.197304	0.236427	0.289011	0.783245	0.650671	0.689685	0.788546	0.605229	0.298355	0.233063	2
0.171619	0.233152	0.205036	0.147521	0.574069	0.749646	0.623213	0.289734	0.813563	0.621609	0.162445	0.18931	3
0.214245	0.357015	0.301449	0.107981	0.281327	0.178349	0.795937	0.698586	0.761211	0.298303	0.270545	0.196985	1
0.660432	0.732781	0.525531	0.200779	0.468957	0.384175	0.428419	0.432383	0.598947	0.211054	0.23715	0.293674	4
0.201737	0.206049	0.138923	0.197624	0.468738	0.643678	0.624623	0.397304	0.794239	0.645037	0.196051	0.203806	3
0.166431	0.213399	0.192971	0.176651	0.389896	0.51612	0.696045	0.781873	0.78491	0.267188	0.215278	0.203497	1
0.237031	0.328321	0.0837504	0.184951	0.290852	0.72093	0.120205	0.706539	0.795423	0.626326	0.214489	0.209465	2
0.19319	0.234199	0.0276243	0.038378	-0.0253579	0.202464	0.770507	0.779035	0.79602	0.273711	0.0650307	0.123816	1
0.0842845	0.121191	0.16337	0.193859	0.18393	0.23917	0.690057	0.716126	0.707692	0.27423	0.197884	0.18027	1
0.156467	0.158754	0.0465799	0.089363	0.539167	0.618026	0.5917	0.271539	0.77022	0.646481	0.170284	0.177513	2
0.152528	0.307787	-0.00195886	0.163481	-0.0655102	0.0335196	0.175852	-0.0751752	-0.10972	0.102945	0.168274	0.218327	4
0.155396	0.320535	0.379589	0.19407	0.545037	0.673425	0.662589	0.283304	0.747567	0.63812	0.169916	0.123073	3
0.183376	0.167799	0.280109	0.197633	0.187903	0.375506	0.601153	0.739227	0.781774	0.306853	0.291575	0.302896	1
0.189008	0.253526	0.345226	0.30072	0.404195	0.498629	0.413961	0.469693	0.737204	0.458766	0.300375	0.234412	1
0.172301	0.226543	0.151719	0.135613	0.20176	0.744701	0.0396552	0.125561	0.767086	0.733302	0.197364	0.173027	2
0.185325	0.233881	0.256848	0.303185	0.260837	0.262824	0.247622	0.259676	0.271614	0.267016	0.237712	0.203284	4
0.513859	0.507923	0.578673	0.545832	0.475597	0.683242	0.726019	0.576805	0.705862	0.654212	0.68337	0.576923	4
0.209346	0.14042	0.12592	0.13676	0.130625	0.182415	0.799204	0.703887	0.743627	0.454144	0.193421	0.139579	1
0.278453	0.302916	0.275264	0.299738	0.426901	0.372379	0.44074	0.425768	0.475997	0.343244	0.35915	0.250778	4
0.0415888	0.0290106	0.0785597	0.120192	0.0662139	0.0468521	0.103477	0.0209011	0.0907621	-0.0523781	-0.0567752	-0.0117647	4
0.239953	0.315068	0.349504	0.428405	0.143927	0.307092	0.770344	0.706244	0.589082	0.497551	0.409862	0.496336	1
0.0507669	0.0417675	0.0580781	0.0527887	0.098171	0.0436815	0.112889	0.0692962	0.165224	0.0446588	0.080207	0.066411	4
0.557567	0.549669	0.598207	0.645873	0.776154	0.799698	0.755752	0.774768	0.753041	0.700191	0.691261	0.587017	4
0.235225	0.346003	0.207194	0.222463	0.606847	0.726009	0.720425	0.487896	0.805113	0.567681	0.231675	0.24234	3
0.549818	0.596307	0.36979	0.0914469	0.698514	0.700401	0.715698	0.651257	0.682016	0.636307	0.606614	0.563166	4
0.210904	0.32766	0.29965	0.241911	0.339185	0.363636	0.758778	0.751351	0.762297	0.286372	0.159821	0.135279	1
0.155585	0.1587	0.0715947	0.165174	0.462616	0.749476	0.44417	0.50602	0.757998	0.632877	0.165305	0.148833	2
0.174837	0.157098	0.290294	0.439881	0.52059	0.367983	0.577626	0.602474	0.621931	0.589866	0.546112	0.280614	4
0.407947	0.315833	0.648748	0.695686	0.698445	0.530551	0.708812	0.658868	0.629135	0.570831	0.51221	0.41165	4
0.229211	0.352369	0.368746	0.126291	0.421127	0.732139	0.261824	0.42623	0.808977	0.567814	0.211232	0.246795	2
0.205389	0.244214	0.370979	0.131679	0.413548	0.213902	0.781068	0.677678	0.761809	0.525527	0.301057	0.389087	1
0.499397	0.524519	0.481967	0.407717	0.59405	0.782828	0.795747	0.406897	0.757535	0.728802	0.638182	0.624691	4
0.148876	0.0819672	0.0792529	0.145664	0.120576	0.269327	0.688269	0.400844	0.669303	0.229409	0.153455	0.16424	1
0.226973	0.414983	0.421864	0.36711	0.334779	0.308986	0.708763	0.629075	0.776791	0.541654	0.263129	0.256757	4
0.215953	0.315078	0.414269	0.380192	0.404101	0.256531	0.64382	0.780864	0.755954	0.495359	0.234657	0.207921	1
-0.0242165	-0.0489583	0.0570236	0.0170562	0.0266798	0.0240964	0.309449	0.295791	0.751521	0.565484	0.156591	0.235454	2
-0.241763	-0.326763	-0.0429646	0.0290932	0.170794	0.572547	0.169787	0.123006	-0.117892	-0.199309	-0.0694103	-0.0732059	4
-0.13968	-0.179455	0.00455642	-0.178385	0.115136	-0.153544	-0.120049	-0.0205859	0.0995188	-0.239447	-0.0850767	-0.208561	4
0.184597	0.244067	0.389446	0.14877	0.495291	0.738546	0.600899	0.428225	0.809127	0.611016	0.246401	0.349161	3
0.147216	0.157649	0.381598	0.105	0.0980392	0.410726	0.774144	0.804005	0.732099	0.555869	0.204382	0.188565	1
0.269266	0.232787	0.426351	0.550761	0.531222	0.627492	0.629692	0.563629	0.679663	0.472033	0.375097	0.248	4
0.196993	0.297508	0.339939	0.252448	0.215949	0.702287	0.777313	0.740748	0.751785	0.231363	0.212819	0.199546	1
0.182269	0.238953	0.306604	0.109553	0.180157	0.72667	0.714148	0.263856	0.806183	0.742912	0.246575	0.195714	3
0.405914	0.543987	0.47009	0.57349	0.40017	0.164679	0.404816	0.684637	0.666417	0.492521	0.193819	0.230562	1
0.1875	0.200455	0.165888	0.18067	0.218075	0.753589	0.653953	0.342162	0.742903	0.651857	0.206215	0.170804	3
0.22319	0.340072	0.308087	0.266825	0.112166	0.13832	0.721113	0.776443	0.77415	0.414053	0.211588	0.204506	1
0.331697	0.230865	0.17069	0.15197	0.162802	0.264672	0.589119	0.67673	0.754255	0.691068	0.606247	0.192775	2
0.239437	0.330988	0.412888	0.394013	0.526162	0.647376	0.660454	0.512264	0.632265	0.477086	0.365209	0.269833	4
0.244604	0.481019	0.417411	0.10342	0.146226	0.255962	0.744629	0.777184	0.768015	0.544661	0.226841	0.292886	1
0.185977	0.376403	0.247325	0.165371	0.651371	0.738892	0.2225	0.426657	0.830501	0.707811	0.196099	0.221872	2
0.545817	0.567337	0.546264	0.11619	0.609659	0.728967	0.7	0.589133	0.720232	0.668914	0.649233	0.58964	4
0.176228	0.178063	0.176423	0.198578	0.212365	0.0688836	0.442361	0.648609	0.749043	0.674004	0.196708	0.200594	1
0.220392	0.269248	0.34083	0.345	0.196697	0.327339	0.697885	0.683445	0.738437	0.241529	0.319842	0.259198	2
0.183815	0.31557	0.228112	0.179872	0.208766	0.765644	0.677682	0.695596	0.780327	0.623016	0.140198	0.158086	2
0.317285	0.391538	0.405325	0.511125	0.525579	0.323805	0.418936	0.684331	0.559225	0.385742	0.33379	0.3927	4
0.229758	0.254685	0.38322	0.487671	0.467008	0.288344	0.613365	0.614016	0.643984	0.606815	0.558683	0.316029	4
0.19559	0.215882	0.178505	0.10084	0.142281	0.647413	0.830881	0.795867	0.774298	0.362443	0.260779	0.191302	1
0.188452	0.294834	0.324934	0.116279	0.517913	0.789238	0.637922	0.409959	0.804727	0.67281	0.197228	0.221277	3
0.237754	0.304246	0.3288	0.406611	0.400887	0.436246	0.502967	0.717209	0.727723	0.546198	0.278739	0.246966	2
0.247294	0.29387	0.311231	0.214779	0.159004	0.120288	0.750405	0.722106	0.747908	0.550124	0.168485	0.188434	1
0.269404	0.362098	0.348207	0.327787	0.261745	0.199428	0.667586	0.709444	0.77733	0.528469	0.264162	0.35793	1
0.210038	0.276493	0.312286	0.284452	0.249634	0.150215	0.744361	0.718342	0.795091	0.444051	0.183031	0.179752	1
-0.045273	-0.0843023	-0.111586	0.152953	0.130515	0.208054	0.532234	0.783127	0.75253	0.379772	-0.0357143	-0.188309	1
0.663776	0.566318	0.728793	0.61006	0.593284	0.0474205	-0.32208	-0.113846	-0.269316	0.0260816	0.697359	0.739567	4
0.338702	0.360591	0.518133	0.624369	0.780878	0.788494	0.743838	0.737946	0.770737	0.751973	0.66547	0.533578	4
0.626741	0.606375	0.57425	0.140036	0.585195	0.714865	0.692428	0.739958	0.714286	0.628859	0.662472	0.644625	4
0.208026	0.266972	0.365136	0.337882	0.272727	0.29	0.688204	0.703037	0.730792	0.312097	0.220146	0.20328	1
0.319749	0.40257	0.158077	0.0958248	0.441257	0.688126	0.646739	0.327345	0.817648	0.609744	0.249869	0.31444	2
0.219937	0.316188	0.322823	0.295681	0.359091	0.367575	0.692924	0.799265	0.754483	0.507744	0.207419	0.20535	1
0.383505	0.384775	0.416709	0.407712	0.709696	0.800662	0.817036	0.126225	0.743304	0.712339	0.493532	0.437751	4
0.123536	0.121741	0.107517	0.142773	0.142857	0.141786	0.153323	0.196498	0.241977	0.216583	0.19875	0.174946	4
0.432422	0.409532	0.494472	0.538596	0.659393	0.757374	0.708344	0.761381	0.717861	0.598952	0.584297	0.484707	4
0.191907	0.208367	0.184803	0.150203	0.229226	0.574046	0.653384	0.191404	0.747267	0.707564	0.199702	0.17119	3
0.231235	0.225487	0.249295	0.369339	0.465192	0.584245	0.553953	0.55848	0.539679	0.393922	0.362602	0.295296	4
0.177762	0.24245	0.250166	0.151995	0.356471	0.731016	0.574877	0.65638	0.759836	0.65185	0.203758	0.165895	3
0.169857	0.216884	0.275237	0.267029	0.292041	0.17695	0.68094	0.654494	0.690271	0.326363	0.281821	0.226097	2
0.193258	0.227086	0.257801	0.248209	0.203993	0.135338	0.617601	0.708471	0.772613	0.615597	0.191564	0.157775	1
0.541254	0.522298	0.577096	0.689105	0.630391	0.780574	0.751869	0.748048	0.772627	0.756098	0.715696	0.655243	4
0.20439	0.304721	0.322846	0.0913423	0.324901	0.572397	0.568515	0.511009	0.722079	0.615013	0.267771	0.193794	1
0.125744	-0.0190181	-0.0371839	0.0650087	0.092456	0.144057	0.715634	0.708647	0.788945	0.68072	0.305616	0.155918	1
0.289692	0.298102	0.332143	0.411434	0.757825	0.805805	0.781807	0.367992	0.750079	0.719492	0.369275	0.349525	4
0.554803	0.572921	0.5643	0.571636	0.694723	0.780587	0.715238	0.71831	0.731531	0.636256	0.699284	0.606869	4
0.223001	0.325	0.404824	0.133315	0.242268	0.523165	0.605193	0.765046	0.669403	0.252419	0.251728	0.279204	1
0.295635	0.301349	0.43349	0.567512	0.442402	0.725324	0.723826	0.354839	0.685598	0.643777	0.593288	0.397859	4
0.103139	0.124142	0.158988	0.170641	0.186957	0.304262	0.141987	0.261297	0.554273	0.302444	0.223058	0.177668	4
0.596357	0.57072	0.40113	0.432582	0.62386	0.630229	0.634034	0.433873	0.637037	0.629879	0.643422	0.606488	4
0.182828	0.412929	0.413582	0.186926	0.467879	0.759402	0.21895	0.603631	0.760914	0.614744	0.164916	0.208077	2
0.37505	0.3656	0.362628	0.410224	0.563538	0.631359	0.697606	0.573247	0.682927	0.525386	0.541181	0.471388	4
0.228321	0.217679	0.288608	0.293609	0.260048	0.272857	0.768663	0.730557	0.727617	0.515611	0.190422	0.207673	1
0.2489	0.372115	0.527212	0.451135	0.248403	0.222153	0.668332	0.684928	0.761077	0.614756	0.244993	0.210872	1
0.418674	0.384566	0.221865	0.24773	0.344707	0.286371	0.595204	0.405624	0.485648	0.341411	0.580998	0.537485	4
0.218103	0.369577	0.464319	0.210696	0.5479	0.700954	0.349847	0.660186	0.832081	0.652597	0.215947	0.245257	2
0.215385	0.216276	0.25153	0.32955	0.329682	0.39744	0.335992	0.296796	0.391689	0.330916	0.310494	0.248242	4
0.157586	0.238572	0.148267	0.0989696	0.634074	0.764498	0.282027	0.564027	0.795373	0.656397	0.18143	0.332775	2
0.13451	0.194661	0.20391	0.186618	0.154271	0.184977	0.27249	0.199897	0.214167	0.146798	0.154487	0.182556	4
0.197847	0.367822	0.289001	0.224921	0.588619	0.774181	0.52301	0.418577	0.822086	0.621804	0.258898	0.277276	2
0.219221	0.347629	0.339508	0.145473	0.162589	0.402196	0.836006	0.809545	0.78178	0.297722	0.173544	0.187671	1
0.127866	-0.0118694	-0.00476515	0.0776431	0.0809416	-0.0288154	0.19594	0.472751	0.754543	0.66334	0.307429	0.0900548	1
0.111197	0.197657	0.126533	0.049636	0.222567	0.681107	0.671089	0.453407	0.745803	0.644979	0.237518	0.168434	3
0.18785	0.139572	0.0769231	0.12514	-0.0698225	0.141515	0.69585	0.667638	0.797613	0.702956	0.193727	0.145231	1
0.261676	0.38366	0.208624	0.103598	0.748937	0.768116	0.595867	0.526869	0.785267	0.684484	0.220247	0.236749	2
0.166818	0.1755	0.202109	0.184524	0.607973	0.741802	0.55776	0.66525	0.808932	0.630486	0.206369	0.169206	2
0.413784	0.560255	0.543051	0.482718	0.456267	0.599632	0.293566	0.601825	0.567625	0.295647	0.361855	0.432551	4
0.209568	0.217512	0.187399	0.302476	0.289706	0.37598	0.290824	0.264913	0.200467	0.204202	0.249406	0.256243	4
0.284916	0.349038	0.659509	0.645947	0.651606	0.331169	0.625746	0.584224	0.622889	0.548915	0.246991	0.272247	4
0.381471	0.39076	0.566142	0.769568	0.761515	0.761169	0.775469	0.654328	0.702806	0.652439	0.609932	0.460256	4
0.457508	0.494359	0.596219	0.557726	0.64028	0.743023	0.393456	0.24557	0.72017	0.663527	0.661238	0.5407	4
0.0506849	-0.00062383	0.104683	0.194527	0.388558	0.394381	0.598929	0.787111	0.780056	0.636267	0.207176	0.163435	1
0.648363	0.747822	0.469355	0.0685258	0.356307	0.462594	0.641181	0.734994	0.604335	0.181357	0.545614	0.682263	1
0.463144	0.485131	0.499214	0.541831	0.420491	0.722418	0.134343	0.69005	0.159003	0.10308	0.0832328	0.0843731	4
0.524168	0.595904	0.738973	0.640648	0.620777	0.380082	0.76317	0.678673	0.669047	0.576419	0.527031	0.377542	4
0.408371	0.385443	0.553725	0.534763	0.725432	0.777491	0.735049	0.720648	0.726815	0.696786	0.618065	0.493671	4
-0.178633	0.111776	0.0124448	-0.0460027	-0.0119221	0.176969	0.488722	0.66251	0.761268	0.651915	0.0824607	-0.0963421	1
0.227984	0.392761	0.343817	0.137591	0.5174	0.747819	0.251538	0.406197	0.79573	0.578868	0.253025	0.26845	2
0.302655	0.31405	0.54717	0.651689	0.460988	0.706837	0.667703	0.535526	0.665447	0.61	0.532399	0.388139	4
0.226976	0.345088	0.350789	0.24263	0.242783	0.374954	0.813659	0.665923	0.771497	0.265899	0.307621	0.249275	1
0.289571	0.690811	0.650035	0.164215	0.284193	0.241464	0.814654	0.767917	0.739108	0.318348	0.22944	0.185425	1
-0.106383	-0.124387	-0.0431406	-0.0152381	0.088894	0.0449487	0.660104	0.752612	0.805227	0.602732	0.327769	0.216533	4
0.229669	0.279319	0.387891	0.491738	0.256825	0.637888	0.728016	0.40011	0.544672	0.387781	0.372614	0.274861	4
0.178661	0.191885	0.219858	0.0880095	0.282286	0.161627	0.4	0.7169	0.794505	0.554342	0.207266	0.254655	1
0.58562	0.61527	0.400878	0.614911	0.684588	0.707047	0.728793	0.664854	0.69869	0.627316	0.646242	0.63728	4
0.175869	0.229391	0.356396	0.157093	0.230099	0.175686	0.589059	0.719605	0.74376	0.623964	0.185007	0.188108	1
0.230829	0.367339	0.450865	0.144261	0.247254	0.200935	0.774407	0.733708	0.757244	0.361601	0.242154	0.21289	1
0.0339893	-0.00015921	-0.0441097	-0.3	0.0390488	-0.251517	0.0892199	0.0380754	0.112968	0.097024	0.0707008	-0.119497	4
0.120563	0.193036	0.235276	0.117115	0.257787	0.4345	0.591033	0.639936	0.773001	0.607697	0.213646	0.20232	1
0.152914	0.170254	0.059115	0.166839	0.604017	0.754934	0.3508	0.297297	0.74592	0.602187	0.151276	0.145812	2
0.187444	0.294646	0.188508	0.129826	0.573187	0.506884	0.638927	0.70346	0.615346	0.293358	0.258555	0.21374	1
0.238417	0.221741	0.370779	0.411602	0.560153	0.699403	0.687097	0.625583	0.687647	0.54978	0.510585	0.394627	4
0.164089	0.228287	0.109707	0.13439	0.14808	0.238313	0.736128	0.706483	0.680197	0.247827	0.185228	0.227426	1
0.25871	0.345929	0.36601	0.283522	0.245401	0.29771	0.618307	0.641417	0.660694	0.505298	0.264684	0.218672	1
0.218759	0.35003	0.283214	0.0674769	0.178696	0.150799	0.797012	0.751891	0.746933	0.226919	0.268861	0.232682	1
-0.00708104	0.0381106	0.0615776	0.153168	0.29586	0.107494	0.117602	0.171888	0.206113	0.20709	0.0874752	-0.00727273	4
0.0827251	0.112204	0.128798	0.19928	0.243121	0.205761	0.688254	0.691758	0.703998	0.281899	0.220316	0.176771	1
0.434685	0.676967	0.596361	0.621228	0.409	0.180845	0.338947	0.335599	0.668285	0.577753	0.237585	0.18273	4
0.197063	0.26749	0.271462	0.22217	0.251567	0.299565	0.665306	0.733652	0.708948	0.622398	0.193077	0.2	1
0.0215589	0.000666667	-0.0272202	-0.295693	0.0481557	-0.253851	0.0790191	0.046262	0.134496	0.0572473	0.071653	-0.127745	4
0.152428	0.273862	0.241676	0.188706	0.267278	0.689341	0.763494	0.668394	0.508772	0.526457	0.412166	0.200268	1
0.228712	0.370811	0.52063	0.109094	0.568187	0.279878	0.676701	0.634641	0.770624	0.593695	0.190535	0.197324	1
0.18732	0.354409	0.486284	0.376559	0.181221	0.181228	0.831211	0.819331	0.785338	0.557121	0.20843	0.216923	1
0.136549	0.165217	0.30224	0.283889	0.336164	0.292908	0.341325	0.635665	0.726299	0.655021	0.0937343	0.152815	2
0.290475	0.276917	0.505648	0.514436	0.530922	0.695069	0.703784	0.650397	0.751406	0.604189	0.502998	0.405311	4
0.470519	0.535166	0.759048	0.700373	0.68514	0.283221	0.372017	0.388092	0.146948	0.232854	0.610908	0.583333	4
0.145476	0.285756	0.452282	0.391345	0.346782	-0.0165538	0.126074	0.144258	0.00529101	-0.166812	-0.238292	-0.0776614	4
0.293741	0.487447	0.486804	0.36576	0.341632	0.355447	0.213669	0.562101	0.800768	0.711847	0.219736	0.200601	2
0.163947	0.188831	0.298805	0.207341	0.582389	0.737415	0.609447	0.588533	0.795582	0.629593	0.185534	0.201566	2
0.550499	0.557759	0.534825	0.569053	0.641937	0.326978	0.727385	0.682868	0.679342	0.60702	0.614087	0.569043	4
0.422694	0.546605	0.489423	0.458892	0.440745	0.01207	0.176263	0.249209	0.453921	0.279054	0.293962	0.258229	4
0.207801	0.211483	0.212903	0.275246	0.302932	0.37734	0.399135	0.247903	0.295759	0.274776	0.391329	0.327821	4
0.0818113	0.085443	-0.00061237	0.0954796	0.0519618	-0.0380753	0.116581	-0.00941781	0.101224	-0.0509731	-0.0422833	0.0561485	4
0.0714694	0.172516	0.0972739	0.11222	0.00571429	0.189979	0.636134	0.623697	0.587572	0.377495	-0.206799	-0.0939227	4
0.264165	0.360384	0.401633	0.414418	0.341728	0.175086	0.787823	0.743513	0.72392	0.514053	0.223387	0.18864	1
0.188985	0.255715	0.146086	0.153724	0.121361	0.737075	0.169829	0.190768	0.751707	0.683847	0.285299	0.192435	2
0.175705	0.225743	0.345354	0.302691	0.212941	0.714286	0.669782	0.487652	0.767399	0.660834	0.171936	0.172725	3
-0.100677	0.0397132	0.0508475	0.0544952	-0.0015949	0.199659	0.594803	0.744896	0.770609	0.235829	-0.118211	0.0498389	1
0.244505	0.223767	0.337071	0.374486	0.232933	0.557407	0.73269	0.68732	0.694141	0.316915	0.268921	0.213665	1
0.531887	0.588865	0.786412	0.160035	0.700671	0.0930604	-0.0583446	-0.00802988	-0.0667996	0.0475312	0.710224	0.69637	4
0.411473	0.611142	0.200452	0.111482	0.270343	0.136434	0.151406	0.745352	0.793398	0.64453	0.149358	0.15904	1
0.272007	0.287491	0.275611	0.143638	0.414258	0.783906	0.76062	0.646439	0.364645	0.40117	0.307382	0.202552	1
0.435491	0.457995	0.488614	0.182474	0.727378	0.704088	0.748818	0.751357	0.691141	0.581072	0.526059	0.433883	4
0.18861	0.226776	0.142461	0.212121	0.20866	0.727113	0.273295	0.253809	0.736718	0.670867	0.189977	0.206897	2
0.520472	0.504587	0.359129	0.446477	0.477159	0.521449	0.530856	0.472305	0.553856	0.568224	0.576611	0.510296	4
0.143836	0.252201	0.472674	0.130127	0.213793	0.684743	0.730973	0.656004	0.596618	0.577101	0.350883	0.149832	1
0.153722	0.16383	0.168421	0.0298034	-0.0245555	-0.0478873	0.481532	0.723888	0.763675	0.687789	0.158635	0.135802	1
0.198397	0.18642	0.14861	0.121391	0.705083	0.704941	0.569003	0.239407	0.347356	0.196622	0.184598	0.198787	1
0.442164	0.46879	0.489519	0.226089	0.523492	0.613948	0.617932	0.470405	0.606716	0.531482	0.57908	0.452478	4
0.24927	0.246823	0.372569	0.267574	0.283267	0.337024	0.663351	0.730883	0.785128	0.553384	0.211423	0.277463	1
0.264298	0.245153	0.431058	0.35495	0.482426	0.506486	0.553636	0.606978	0.404654	0.32949	0.365527	0.26834	4
0.144871	0.179417	0.192015	0.153657	0.320545	0.181763	0.736775	0.669807	0.732919	0.32027	0.184529	0.179568	1
0.213348	0.237913	0.318942	0.400797	0.56953	0.632911	0.646181	0.785872	0.716046	0.565603	0.314207	0.237522	4
0.322271	0.330389	0.599667	0.596507	0.43204	0.00849022	-0.0982167	-0.0773589	-0.138183	0.0808484	0.353855	0.568496	4
0.179683	0.109197	0.0151188	0.069353	-0.0631255	0.0675676	0.411631	0.540693	0.760267	0.651764	0.165128	0.134238	1
0.194848	0.259383	0.359623	0.260776	0.209786	0.539902	0.765446	0.787835	0.717635	0.275043	0.21879	0.218837	1
0.488445	0.661704	0.600863	0.455096	0.485199	0.643636	0.616212	0.383459	0.350279	0.33655	0.354953	0.482324	4
0.188571	0.191964	0.186959	0.0736186	0.15317	-0.0821256	0.53124	0.746208	0.839189	0.669834	0.152574	0.144149	1
0.040501	0.0451977	0.0451613	0.0846828	0.0791171	0.133175	0.109123	0.147267	0.105433	0.171878	0.08742	0.0821256	4
0.727298	0.726585	0.696552	0.540801	0.63477	0.755202	0.794208	0.753528	0.752855	0.704057	0.702074	0.70657	4
0.11716	-0.0915395	-0.22281	0.0221995	-0.19536	0.183072	0.301342	0.337846	0.753055	0.538694	0.212828	0.0148402	1
0.306192	0.393701	0.406748	0.47139	0.433571	0.1611	0.690676	0.752336	0.767728	0.52492	0.223411	0.20966	1
0.203837	0.303226	0.332826	0.20298	0.721264	0.807056	0.498973	0.685148	0.714013	0.623932	0.359026	0.24424	4
0.166718	0.300643	0.498464	-0.0711488	0.468719	0.153976	0.746882	0.60757	0.684845	0.27437	0.153931	0.16845	1
0.359584	0.477218	0.557309	0.731608	0.703054	0.157468	0.735537	0.715517	0.68802	0.566895	0.45283	0.437218	4
0.413474	0.378882	0.529261	0.642368	0.665461	0.775142	0.746227	0.581346	0.759346	0.735194	0.666555	0.502103	4
0.160403	0.199576	0.270017	0.188506	0.341227	0.188799	0.740364	0.761844	0.739219	0.315387	0.209588	0.202484	1
0.190378	0.206599	0.178095	0.122145	0.231862	0.122973	0.811529	0.803265	0.77739	0.246269	0.212634	0.202076	1
0.195146	0.35899	0.447565	0.0305619	0.209238	0.132657	0.703451	0.77071	0.686579	0.210526	0.217924	0.268465	1
0.376807	0.453162	0.577592	0.467758	0.122371	0.244127	0.786497	0.741294	0.714786	0.251295	0.531881	0.636364	1
0.140492	0.248236	0.249097	0.193456	0.577828	0.704318	0.335917	0.582492	0.790202	0.686364	0.128728	0.159942	2
0.603078	0.642798	0.390027	0.579054	0.68637	0.66474	0.698742	0.61685	0.707947	0.646285	0.662881	0.615945	4
0.250471	0.205751	0.228489	0.231136	0.261252	0.355181	0.307577	0.298845	0.357765	0.263796	0.32481	0.269465	4
0.177866	0.26503	0.242236	0.1	0.403896	0.76073	0.585306	0.668826	0.819969	0.634146	0.20555	0.261103	2
0.20221	0.290556	0.343076	0.140558	0.282998	0.215928	0.726626	0.730337	0.742473	0.475854	0.203846	0.194623	1
-0.202742	-0.199115	-0.0338983	-0.0982067	-0.0210809	-0.154534	-0.0309461	-0.0672182	-0.297297	-0.23888	-0.240848	-0.195786	4
0.22	0.358599	0.165626	0.219786	0.179791	0.697017	0.133333	0.625091	0.804878	0.658254	0.226523	0.238037	2
0.207909	0.267074	0.267215	0.122626	0.313998	0.18787	0.767871	0.749949	0.734724	0.316197	0.246113	0.246194	1
0.220606	0.227623	0.313604	0.0503432	0.467631	0.591685	0.519491	0.571538	0.779917	0.66083	0.370159	0.362354	2
0.108089	0.140565	0.105521	0.0520198	0.128139	0.303657	0.810409	0.792645	0.790243	0.537952	0.205687	0.176636	1
-0.0325139	0.0406938	-0.0280561	-0.0247823	0.367251	0.64545	0.716905	0.750092	0.764862	0.454693	0.260257	0.043299	1
0.266335	0.361103	0.414315	0.276342	0.357658	0.296826	0.424815	0.786741	0.768448	0.614512	0.213723	0.240192	2
-0.0739673	0.00712897	0.189117	0.0670379	0.116336	0.129991	0.0947113	0.139073	0.368964	0.189655	0.0324748	0.0389381	4
0.475229	0.500668	0.379714	0.583877	0.579906	0.457845	0.642908	0.490309	0.56476	0.510292	0.570175	0.403742	4
0.283994	0.194853	0.200666	0.193651	0.133053	0.215912	0.526239	0.753208	0.753928	0.678817	0.372549	0.275978	1
0.271285	0.306657	0.56389	0.597423	0.673846	0.701673	0.687895	0.629648	0.706149	0.627623	0.464395	0.320343	4
0.180377	0.254044	0.237693	0.0891161	0.305586	0.235888	0.691083	0.778304	0.779684	0.386951	0.235314	0.218057	1
0.147924	0.171662	0.43997	0.55839	0.669838	0.541274	0.722482	0.565821	0.647305	0.363669	0.405695	0.260658	4
0.195609	0.166016	0.0584057	0.112338	0.618781	0.7457	0.608774	0.684581	0.775234	0.664567	0.21845	0.158101	2
0.191536	0.296978	0.342201	0.219336	0.436093	0.734372	0.366526	0.681402	0.760346	0.629117	0.211922	0.213879	2
0.213629	0.225009	0.374254	0.141153	0.28376	0.282003	0.809402	0.786599	0.764172	0.286223	0.204651	0.191038	1
0.199117	0.167852	0.135935	0.167062	0.624859	0.725886	0.433972	0.294149	0.737514	0.550934	0.209708	0.192859	2
0.282051	0.327029	0.34825	0.286559	0.293233	0.185762	0.820765	0.798459	0.743992	0.264024	0.219313	0.19357	1
0.255843	0.190845	0.321686	0.339167	0.611111	0.6137	0.733203	0.722256	0.702092	0.175842	0.172536	0.151533	1
0.126685	0.147382	0.242934	0.275473	0.319915	0.212664	0.3429	0.355685	0.476723	0.446035	0.452872	0.280997	4
0.134979	0.187579	0.150884	0.218269	0.620238	0.695733	0.673646	0.435397	0.754241	0.602528	0.182529	0.190786	3
0.071376	0.0966811	0.112252	0.146143	0.156136	0.226478	0.189266	0.194577	0.202824	0.146438	0.0943005	0.0771359	4
0.581033	0.55958	0.54549	0.0808573	0.592695	0.687239	0.702957	0.598008	0.711814	0.664938	0.671315	0.617985	4
0.202899	0.0966608	0.159752	0.201485	0.297115	0.17066	0.487814	0.660429	0.765332	0.351052	0.250783	0.212807	1
0.166996	0.173453	0.222539	0.192886	0.0400916	0.202475	0.108671	0.144802	0.0701657	0.0807608	0.0651629	0.0438931	4
0.183661	0.271435	0.372712	0.254058	0.303859	0.154824	0.815678	0.733308	0.74691	0.309427	0.229329	0.177475	1
0.208778	0.262688	0.305593	0.230062	0.374616	0.365882	0.672076	0.742224	0.778381	0.354903	0.243788	0.220093	1
0.148034	0.199793	0.161726	0.188673	0.251436	0.198044	0.757877	0.800914	0.733528	0.405453	0.216445	0.166593	1
0.167477	0.386837	0.162874	0.0981818	0.0357143	0.136461	0.535227	0.752022	0.759842	0.618282	0.0388295	0.138691	1
0.132142	0.148009	0.088391	0.203533	0.699419	0.752016	0.498787	0.52937	0.738007	0.6266	0.147448	0.173187	2
0.203719	0.271722	0.380445	0.181278	0.260258	0.701987	0.674686	0.304373	0.807573	0.750893	0.26653	0.20749	3
0.456833	0.458984	0.46147	0.555556	0.688539	0.726922	0.668897	0.604411	0.682583	0.628437	0.607727	0.546543	4
0.262167	0.391662	0.273977	0.133106	0.519168	0.686898	0.525209	0.695217	0.814487	0.623349	0.304324	0.274758	2
0.206924	0.298086	0.355896	0.291984	0.241102	0.143545	0.693419	0.66772	0.697106	0.220982	0.260948	0.203786	1
0.400109	0.402285	0.536393	0.614754	0.761567	0.780541	0.75649	0.72669	0.73951	0.688857	0.653045	0.490291	4
0.125286	0.1712	0.34916	0.0324357	0.128293	0.161333	0.81383	0.765104	0.746249	0.524773	0.159905	0.169303	1
0.201019	0.287151	0.360129	0.304853	0.219398	0.22947	0.768398	0.663548	0.79112	0.479211	0.286216	0.194146	1
0.237113	0.206997	0.322603	0.292521	0.294466	0.175412	0.710138	0.672762	0.738037	0.317224	0.26962	0.280851	1
0.222077	0.251598	0.266234	0.0901857	0.289012	0.15256	0.76573	0.710098	0.74259	0.234386	0.257783	0.237864	1
0.569741	0.690649	0.40636	0.115516	0.578768	0.725714	0.555436	0.669125	0.755561	0.597946	0.204127	0.302258	2
0.293084	0.395362	0.500826	0.45276	0.279371	0.221787	0.70231	0.699004	0.677315	0.592163	0.212278	0.221521	1
0.179592	0.305456	0.177603	0.202332	0.705071	0.766271	0.576445	0.374656	0.723857	0.610397	0.152028	0.173913	3
0.170534	0.176921	0.148863	0.182905	0.144612	0.664737	0.685236	0.494309	0.759269	0.61475	0.187148	0.167954	3
0.16591	0.170792	0.0741059	0.153672	0.567948	0.746374	0.635867	0.648782	0.822022	0.64366	0.132919	0.136275	2
0.160772	0.145749	0.197786	0.227794	0.354488	0.73983	0.669303	0.262621	0.801285	0.663153	0.211921	0.180052	3
0.56025	0.564133	0.527589	0.603295	0.711735	0.702744	0.744993	0.686118	0.7275	0.688973	0.682637	0.594937	4
0.204531	0.350486	0.445538	0.0938246	0.481009	0.666591	0.17684	0.446397	0.767265	0.648411	0.165515	0.186864	2
0.380583	0.586568	0.655654	0.205514	0.417383	0.108033	0.767196	0.414273	0.78557	0.633997	0.183266	0.203457	3
0.412947	0.511203	0.531276	0.611686	0.556983	0.654023	0.592329	0.541735	0.68763	0.444406	0.443459	0.420394	4
0.205134	0.390817	0.311103	0.20456	0.572816	0.769569	0.275104	0.639613	0.83879	0.660385	0.232143	0.267613	2
0.221493	0.280606	0.290799	0.211898	0.195122	0.161506	0.755578	0.74963	0.722662	0.260749	0.192461	0.197989	1
0.233406	0.356105	0.424841	0.207101	0.279426	0.47511	0.763023	0.731757	0.639213	0.414634	0.381316	0.236522	2
0.178867	0.126935	0.0859232	-0.0859986	0.0110254	0.103697	0.533824	0.792659	0.785079	0.643906	0.15128	0.164391	1
0.05	0.0528917	0.0875804	0.0468891	0.0592662	0.0582428	0.0970221	0.102467	0.0742107	0.0559187	0.0418435	0.0160243	4
0.134852	0.187251	0.240069	0.185309	0.314207	0.640113	0.673015	0.289617	0.756999	0.703861	0.392825	0.143633	3
0.286006	0.378225	0.364971	0.394788	0.437463	0.313131	0.76526	0.728739	0.683214	0.307365	0.34142	0.277059	1
0.210578	0.310438	0.28998	0.280387	0.254309	0.164631	0.700634	0.749387	0.75756	0.253891	0.213598	0.209631	1
0.232137	0.26742	0.334446	0.312521	0.22449	0.247923	0.694527	0.710253	0.734854	0.284687	0.213865	0.186945	1
0.386498	0.616185	0.754904	0.704058	0.642199	0.257179	0.522163	0.555389	0.773182	0.665839	0.597041	0.546774	4
0.215881	0.215649	0.0210632	0.150167	0.242255	0.651073	0.624796	0.249403	0.770978	0.702483	0.18893	0.203511	3
0.160198	0.228162	0.250329	0.278748	0.179198	0.164982	0.504632	0.693836	0.76614	0.673817	0.21194	0.189595	1
0.223011	0.245087	0.556974	0.627735	0.727879	0.769504	0.773585	0.604248	0.720082	0.669355	0.489673	0.279746	4
0.475614	0.474016	0.524064	0.678537	0.736553	0.777725	0.781359	0.695532	0.764915	0.739877	0.710069	0.535948	4
0.290155	0.360298	0.483631	0.362856	0.319007	0.506276	0.780454	0.820285	0.726383	0.239113	0.227574	0.231907	1
0.186923	0.201434	0.256757	0.230195	0.14058	0.161892	0.615686	0.626854	0.727613	0.268257	0.247684	0.236812	1
0.167411	0.25207	0.158493	0.154172	0.580516	0.616829	0.350318	0.621655	0.828352	0.624168	0.176044	0.196101	2
0.202524	0.309666	0.0916905	0.118157	0.191919	0.694107	0.754639	0.574396	0.59139	0.450682	0.288199	0.21141	3
0.565495	0.632566	0.621642	0.628503	0.638071	0.763868	0.733365	0.711622	0.711413	0.65117	0.635492	0.655687	4
0.170616	-0.173913	-0.241915	0.114559	0.166921	0.758479	0.67897	0.227045	0.792616	0.647115	0.183107	0.176696	3
0.119708	0.129665	0.136319	0.130933	0.180543	0.0956522	0.663799	0.746201	0.755185	0.258923	0.215594	0.338757	1
0.200626	0.369411	0.35974	0.168958	0.568411	0.76166	0.556166	0.603155	0.821899	0.62963	0.216529	0.213241	2
0.189221	0.282664	0.358382	0.102713	0.137601	0.621979	0.642673	0.344227	0.796938	0.699931	0.112122	0.175761	3
0.0122494	0.0394432	0.135101	0.0186038	0.00371172	0.00176234	0.73994	0.776655	0.78351	0.498396	0.147668	0.142067	1
0.185046	0.173368	0.175368	0.122569	0.353348	0.761724	0.693069	0.219022	0.766291	0.633342	0.183255	0.155925	3
0.263564	0.469913	0.217577	0.141089	0.471074	0.754966	0.585415	0.668239	0.801067	0.62722	0.268759	0.330894	2
0.157468	0.311344	0.430748	0.126202	0.390515	0.575353	0.66838	0.633749	0.635382	0.410429	0.264419	0.255385	4
0.25609	0.413158	0.398237	0.140514	0.203442	0.265683	0.824216	0.752608	0.774109	0.330011	0.201737	0.228667	1
0.22225	0.271452	0.230472	0.149696	0.283344	0.686148	0.644666	0.638852	0.777269	0.618511	0.202759	0.173683	3
0.225524	0.2862	0.366749	0.36515	0.373929	0.230957	0.664658	0.78312	0.787412	0.50983	0.555369	0.541128	2
0.204104	0.278357	0.202972	0.121144	0.117409	0.51309	0.788972	0.756616	0.736052	0.230553	0.205833	0.244976	1
0.213402	0.295219	0.303217	0.29313	0.293951	0.190464	0.605207	0.664609	0.795749	0.468073	0.204897	0.217231	1
-0.0389982	0.026738	-0.0216155	0.0156676	0.349688	0.61636	0.714409	0.659272	0.758554	0.635996	0.158864	-0.0258964	1
0.235409	0.294902	0.450795	0.498824	0.682735	0.68758	0.726705	0.616789	0.701018	0.540188	0.540597	0.405592	4
0.175913	0.316185	0.64443	0.522966	0.568547	0.0888186	0.152169	0.132508	0.156744	0.214461	0.662769	0.642643	4
0.257104	0.375231	0.136747	0.23499	0.278869	0.619048	0.278206	0.621637	0.815096	0.649033	0.157682	0.139582	2
0.35017	0.415083	0.557337	0.0766932	0.559236	0.422186	0.467957	0.581483	0.746835	0.52699	0.181678	0.244531	2
0.475135	0.49117	0.50027	0.56991	0.728227	0.712575	0.125747	0.687776	0.71637	0.669826	0.610132	0.504488	4
0.555364	0.571617	0.611212	0.657847	0.68129	0.717583	0.711674	0.569947	0.708581	0.641259	0.69883	0.610495	4
0.240896	0.328662	0.336757	0.347407	0.314519	0.187107	0.672668	0.675078	0.754691	0.493215	0.272659	0.22845	1
0.177434	0.194874	0.256637	0.278448	0.214035	0.383098	0.69587	0.792502	0.734359	0.630856	0.217454	0.190053	2
0.15705	0.182491	0.1556	0.134608	0.182692	0.187957	0.688376	0.479219	0.678208	0.273946	0.188494	0.171614	1
0.412014	0.430275	0.543103	0.524793	0.66005	0.712585	0.674586	0.627657	0.706089	0.601543	0.547278	0.48054	4
0.195312	0.258682	0.311927	0.201744	0.188343	0.205363	0.825062	0.773971	0.745401	0.363238	0.255411	0.24884	1
0.178571	0.219264	0.281133	0.193724	0.185762	0.748252	0.794283	0.576459	0.328285	0.390387	0.262928	0.19205	1
0.173765	0.194055	0.113115	0.169539	0.623486	0.767956	0.254305	0.314183	0.764149	0.620706	0.161996	0.170071	2
0.401159	0.465957	0.357295	0.466476	0.512229	0.686354	0.590337	0.557549	0.530907	0.50029	0.548153	0.484548	4
0.365599	0.639905	0.709473	0.690107	-0.0436153	-0.072603	-0.187606	0.0437492	-0.0638091	-0.003003	0.157268	0.293432	4
0.146842	0.15226	0.211721	0.158404	0.255019	0.37745	0.327757	0.355885	0.36219	0.287895	0.244126	0.152977	4
0.225963	0.285481	0.356322	0.110406	0.240177	0.307135	0.732474	0.623829	0.742392	0.271831	0.236329	0.206926	1
0.16491	0.185021	0.210935	0.12252	0.610822	0.759185	0.223586	0.758872	0.775348	0.660109	0.18337	0.17591	2
0.149326	0.150783	0.157247	0.0619278	0.0958636	0.213815	0.797538	0.809565	0.803376	0.317087	0.167959	0.176559	1
0.355881	0.423432	0.525257	0.531342	0.54597	0.666919	0.680954	0.552119	0.672617	0.520679	0.575837	0.422067	4
0.555436	0.652174	0.627093	0.629243	0.632923	0.735398	0.761161	0.70963	0.709476	0.649034	0.715106	0.711074	4
0.20479	0.301688	0.267483	0.117408	0.254939	0.237372	0.747262	0.753977	0.698462	0.312379	0.22889	0.215913	1
0.184381	0.225288	0.124375	0.0638735	0.0787572	0.633197	0.268078	0.703203	0.758343	0.323565	0.0142063	-0.0640216	1
0.408039	0.240449	0.198507	0.251759	0.307609	0.47492	0.152205	0.592295	0.74904	0.705882	0.730641	0.624379	4
0.194514	0.323047	0.18089	0.121313	0.634722	0.734681	0.635201	0.508492	0.784012	0.667737	0.240506	0.223981	1
0.289418	0.346283	0.430608	0.16509	0.206178	0.381732	0.779968	0.766079	0.668705	0.231248	0.203963	0.089141	1
0.183059	0.275679	0.134912	0.147215	0.728682	0.769904	0.451123	0.561164	0.782393	0.480616	0.191823	0.189434	2
0.131988	0.253012	0.0701906	0.116312	0.106908	0.65133	0.758602	0.655292	0.476665	0.496941	0.160051	0.156721	1
0.422751	0.318166	0.274151	0.237171	0.162678	0.260334	0.5486	0.765398	0.75408	0.656659	0.386637	0.333105	1
0.176971	0.223552	0.151341	0.126819	0.193914	0.637458	0.660529	0.523142	0.780835	0.628886	0.170918	0.171975	3
0.151043	0.296504	0.261519	0.125418	0.170909	0.723784	0.762341	0.644545	0.503937	0.478004	0.130338	0.130462	1
0.248807	0.229831	0.428787	0.24159	0.509128	0.392146	0.654619	0.575904	0.669466	0.363535	0.318315	0.253165	1
0.225151	0.419482	0.324071	0.123697	0.382121	0.731846	0.537365	0.479755	0.801636	0.608377	0.249049	0.266926	2
0.213133	0.331628	0.357061	0.292349	0.202424	0.273156	0.0983758	0.61966	0.73841	0.371383	0.448866	0.321963	1
0.214702	0.133919	0.165217	0.19117	0.279896	0.653907	0.644751	0.704768	0.761289	0.670043	0.44717	0.415838	1
0.195501	0.312623	0.179183	0.171864	0.316553	0.674596	0.501224	0.348423	0.807229	0.624331	0.206349	0.241761	3
0.21874	0.356294	0.315003	0.112389	0.438075	0.199007	0.737733	0.776243	0.676109	0.295626	0.173333	0.179688	1
0.381623	0.435598	0.379123	0.222222	0.265197	0.643506	0.596766	0.434143	0.547521	0.399253	0.249845	0.25847	1
0.195842	0.210142	0.0971223	0.147518	0.722525	0.755874	0.413793	0.68993	0.709664	0.606675	0.183663	0.167063	2
-0.204878	-0.184297	0.0288486	-0.0743405	0.0183809	-0.00285307	-0.0537428	-0.0617128	-0.266846	-0.207317	-0.246269	-0.158974	4
0.162859	0.162899	0.194215	0.223989	0.242626	0.2236	0.562148	0.594586	0.778474	0.56335	0.142605	0.156393	1
0.180185	0.214417	0.156215	0.116001	0.120032	0.712864	0.634822	0.532105	0.789109	0.661192	0.352874	0.172499	3
0.213128	0.336788	0.442837	0.233089	0.274003	0.364187	0.684051	0.649656	0.753882	0.387387	0.251925	0.201891	1
0.176184	0.175373	0.262203	0.289034	0.317394	0.293715	0.678066	0.789521	0.782126	0.558782	0.18682	0.190555	2
0.179104	0.302365	0.280407	0.14628	0.420572	0.674239	0.665106	0.108767	0.786476	0.648697	0.188863	0.223195	3
0.193445	0.242647	0.299856	0.342699	0.235688	0.167807	0.736196	0.783219	0.725249	0.400053	0.217016	0.210398	1
0.290889	0.370918	0.302905	0.247666	0.232749	0.329292	0.219365	0.689168	0.805692	0.675817	0.210807	0.219104	1
0.400253	0.397924	0.556928	0.554165	0.725981	0.756893	0.731115	0.687598	0.728452	0.688721	0.632251	0.472252	4
0.117764	0.169219	0.249251	0.169507	0.0454244	-0.0369668	-0.12963	-0.00832089	-0.179142	-0.283217	0.149378	0.123578	4
0.0299595	0.186478	0.339858	0.421222	0.716427	0.809223	0.731931	0.685655	0.638122	0.553064	0.0573427	-0.00817996	4
0.0846433	-0.0073187	0.043273	-0.180659	0.141235	0.0453901	0.745188	0.73044	0.696215	0.420109	0.0522788	0.0754835	1
0.21466	0.236931	0.449746	0.349238	0.451209	0.36931	0.527446	0.343099	0.480149	0.272613	0.245066	0.222716	4
0.109233	0.18776	0.129608	0.15382	0.271384	0.749077	0.177703	0.521331	0.770569	0.631209	0.133286	0.15458	2
0.107381	0.088227	0.156983	0.146441	0.296924	0.150104	0.169548	0.048517	0.231766	0.207355	0.15739	0.155493	4
0.186636	0.151496	0.19816	0.0704637	0.189677	-0.0762483	0.176948	0.574652	0.825119	0.692799	0.169709	0.130212	1
0.186157	0.220035	0.130961	0.154724	0.470968	0.730816	0.261142	0.545241	0.793634	0.596402	0.204575	0.20034	2
0.206569	0.344418	0.235695	0.16797	0.236682	0.614203	0.679001	0.37929	0.845636	0.639164	0.166939	0.236156	3
0.257269	0.466194	0.422432	0.283062	0.249593	0.196121	0.790875	0.795189	0.773504	0.513138	0.289624	0.291108	1
0.0956123	0.151533	0.159547	0.180376	0.197857	0.716697	0.768225	0.660854	0.497207	0.531355	0.314193	0.17788	1
0.208065	0.193241	0.151963	0.188701	0.209944	0.730836	0.112092	0.195473	0.791676	0.715064	0.202608	0.175641	2
0.348181	0.336461	0.521477	0.65225	0.699617	0.759625	0.747102	0.681871	0.732741	0.689412	0.614353	0.458432	4
0.167123	0.241119	0.386538	0.268392	0.34766	0.373059	0.444623	0.35349	0.399404	0.30906	0.280078	0.166584	4
0.216667	0.319436	0.282031	0.179698	0.337131	0.202556	0.695035	0.720876	0.773201	0.50221	0.185379	0.231911	1
0.166833	0.168191	0.225405	0.244167	0.220009	0.164645	0.6262	0.612853	0.746401	0.256324	0.228524	0.190631	1
0.175755	0.178673	0.332297	0.102592	0.192475	0.588175	0.595161	0.237492	0.769726	0.704995	0.183777	0.174578	3
0.469388	0.473266	0.607257	0.589196	0.642792	0.675624	0.693116	0.511123	0.69727	0.640909	0.641234	0.497829	4
0.263342	0.264742	0.375279	0.355294	0.348701	0.335788	0.491688	0.30319	0.744852	0.624205	0.289661	0.204112	1
0.641063	0.669881	0.42904	0.0847222	0.698066	0.697442	0.726816	0.587904	0.711942	0.654159	0.658705	0.635854	4
0.146225	0.17829	0.332869	0.289185	0.377175	0.360388	0.486819	0.147427	0.495184	0.41891	0.275835	0.195142	4
0.185741	0.386166	0.377131	0.117939	0.234905	0.766124	0.637606	0.788074	0.823529	0.593735	0.300358	0.327254	2
0.25871	0.345929	0.36601	0.283522	0.245401	0.29771	0.618307	0.641417	0.660694	0.505298	0.264684	0.218672	2
0.508575	0.601747	0.606405	0.259208	0.314003	0.341298	0.58797	0.7522	0.786084	0.575846	0.184602	0.176967	1
-0.0483532	0.173354	0.0208173	0.142857	0.157849	0.0349125	0.145993	0.128474	0.0837359	0.113865	-0.0310757	-0.0416198	4
0.291702	0.397856	0.0787738	0.144645	0.429585	0.260142	0.63581	0.693481	0.803912	0.432132	0.1399	0.161595	1
0.368719	0.393426	0.519316	0.525213	0.633313	0.719775	0.706826	0.706194	0.679798	0.635065	0.524657	0.428079	4
0.12897	0.231862	0.50539	0.437593	0.333627	0.257787	0.219133	0.194267	0.195478	0.10291	0.132118	0.187531	4
0.164469	0.268152	0.298221	0.210664	0.261067	0.279032	0.81612	0.806506	0.794727	0.345371	0.259529	0.214212	1
0.244541	0.25257	0.369638	0.216771	0.313018	0.336124	0.742448	0.743716	0.718507	0.372572	0.312694	0.25742	1
0.0926073	0.102513	0.134385	0.102041	0.110495	0.0142467	0.228745	0.147894	0.162384	0.132895	0.198551	0.101905	4
0.239207	0.373777	0.385137	0.267446	0.268949	0.382275	0.462549	0.762614	0.758347	0.483221	0.251897	0.238408	1
0.223145	0.336576	0.116062	0.120994	0.126812	0.254928	0.685329	0.718531	0.795617	0.532003	0.190051	0.183412	1
0.190313	0.272377	0.271229	0.103949	0.134638	0.300512	0.826052	0.719726	0.77667	0.280961	0.205787	0.216024	1
0.169207	0.293202	0.389855	0.0607545	0.261598	0.223649	0.816483	0.760759	0.745037	0.281026	0.187192	0.195866	1
0.157833	0.171636	0.172911	0.218919	0.223724	0.194956	0.255242	0.470968	0.732019	0.529022	0.170667	0.147267	1
0.115269	0.126518	0.255952	0.363062	0.584849	0.629755	0.166926	0.132465	0.234372	0.202138	0.134523	0.08	4
0.175889	0.255327	0.124857	0.171689	0.700025	0.730541	0.286765	0.349582	0.712586	0.627606	0.191744	0.214031	2
0.292308	0.52426	0.643646	0.517883	0.400134	-0.00146843	0.129461	-0.00829187	0.0150892	0.0360577	0.103726	0.129767	4
0.181791	0.213338	0.146789	0.151603	0.775364	0.771967	0.556105	0.741088	0.746162	0.631028	0.182278	0.188406	2
0.016317	0.105226	0.0244489	0.0596465	-0.0710922	-0.0528252	-0.218501	-0.0705763	-0.132465	-0.30193	0.116748	0.146744	4
0.174416	0.307978	0.125959	0.151353	0.691727	0.755895	0.451996	0.498166	0.791259	0.490516	0.189474	0.191601	2
0.215376	0.301454	0.194021	0.140204	0.741343	0.793975	0.557206	0.684478	0.775898	0.652527	0.313433	0.233682	2
-0.101073	0.107273	-0.041876	0.0644813	0.0214008	0.168724	0.462483	0.441917	0.780028	0.700923	0.14475	0.00119646	1
0.175217	0.180382	0.138598	0.131179	0.42213	0.771889	0.689435	0.364451	0.817236	0.703136	0.166468	0.172793	3
0.207025	0.233904	0.198686	0.18383	0.280874	0.32218	0.265201	0.290109	0.315935	0.26399	0.267048	0.186348	4
0.411385	0.402091	0.540301	0.217615	0.638282	0.715656	0.703011	0.583517	0.64019	0.586257	0.58472	0.519305	4
0.401558	0.612107	0.753726	0.591357	0.191462	-0.0593632	-0.171241	0.0470043	-0.166513	0.00848755	0.263406	0.348264	4
0.173913	0.171437	0.24175	0.249459	0.197902	0.194255	0.731178	0.536074	0.748134	0.229645	0.347324	0.430366	1
0.133353	0.237336	0.379577	0.154839	0.425188	0.520818	0.53645	0.463228	0.609743	0.264773	0.264368	0.213564	3
0.543886	0.544034	0.643701	0.6051	0.692895	0.779245	0.774319	0.255396	0.76834	0.717078	0.738906	0.641865	4
0.194189	0.241843	0.281856	0.184995	0.227063	0.12665	0.695643	0.65641	0.742929	0.598878	0.194279	0.198504	1
-0.132004	-0.0288714	0.158554	0.137043	0.251858	0.368324	0.37931	0.218497	0.405854	0.342516	0.0875949	0.0243902	4
0.257688	0.368744	0.439337	0.390272	0.389246	0.545565	0.747442	0.767631	0.739386	0.35401	0.326662	0.220692	2
0.590131	0.557881	0.57038	0.759496	0.756462	0.699687	0.757155	0.80511	0.763281	0.639472	0.658797	0.602134	4
0.12953	0.146939	0.13055	0.0731814	-0.00957786	0.0423802	0.523515	0.614194	0.760637	0.661909	0.141774	0.125797	1
0.267105	0.348397	0.385227	0.420544	0.295555	0.323291	0.56767	0.660534	0.726148	0.528947	0.30013	0.258581	1
0.147907	0.150474	0.250107	0.377441	0.455375	0.335152	0.630945	0.590484	0.64555	0.585546	0.546631	0.270796	4
0.172032	0.178175	0.111296	0.148702	0.536095	0.702487	0.597068	0.4562	0.835052	0.665492	0.196175	0.197168	3
0.214591	0.289474	0.372549	0.309216	0.184946	0.165629	0.624967	0.608296	0.688362	0.400297	0.251317	0.266227	1
0.123985	0.168713	0.2081	0.142355	0.259463	0.26155	0.748922	0.66064	0.731476	0.193968	0.160538	0.111428	1
0.566993	0.588583	0.462249	0.438658	0.494842	0.706788	0.673301	0.698843	0.505914	0.24488	0.444276	0.504721	4
0.198058	0.106709	0.136891	0.037594	-0.0301282	-0.0149057	0.384185	0.735317	0.843858	0.729323	0.0969388	0.069496	1
0.366667	0.431232	0.515245	0.723528	0.716843	0.726054	0.737368	0.714286	0.703212	0.583021	0.473301	0.435689	4
0.198166	0.203221	0.284211	0.231746	0.276405	0.337797	0.507619	0.727231	0.715225	0.607395	0.214882	0.181759	2
0.486759	0.503377	0.610519	0.636195	0.708321	0.73375	0.685228	0.678899	0.736102	0.719309	0.70529	0.624427	4
0.21524	0.288856	0.415306	0.397155	0.396468	0.208195	0.645998	0.500671	0.764881	0.644013	0.224348	0.221239	1
0.19533	0.18729	0.227069	0.245521	0.297379	0.143328	0.655615	0.751654	0.777836	0.591533	0.20743	0.182821	1
0.276827	0.339348	0.296797	0.132867	0.285816	0.66746	0.749718	0.619439	0.501164	0.418994	0.294794	0.116603	4
0.217524	0.380952	0.329064	0.159978	0.41434	0.714988	0.236255	0.395088	0.813676	0.618305	0.239445	0.292955	2
0.158062	0.173872	0.171747	0.147106	0.222261	0.641986	0.676463	0.198981	0.739279	0.703229	0.169932	0.158271	3
0.131876	0.170383	0.105366	0.149751	0.0863285	-0.0705882	0.109681	0.0188559	0.0301407	0.0347072	0.0498235	0.0316742	4
0.0939227	0.107194	0.0936933	0.135322	0.0737307	0.236799	0.261714	0.219149	0.158474	0.108836	0.146226	0.0944728	4
0.0989505	0.183032	0.282913	0.214938	0.267498	0.399681	0.770611	0.789426	0.734708	0.291549	0.235904	0.202381	2
0.171301	0.193301	0.232929	0.245219	0.194831	0.180847	0.751851	0.749113	0.65674	0.261374	0.296306	0.404169	1
0.164753	0.186432	0.213641	0.147687	0.241052	0.422078	0.690054	0.652995	0.695652	0.328307	0.233055	0.197032	1
0.213483	0.313888	0.14245	0.100814	0.255576	0.124882	0.760622	0.671306	0.729376	0.484821	0.21148	0.216628	1
0.495108	0.482906	0.45302	0.620053	0.713407	0.123946	0.741622	0.749398	0.682221	0.580765	0.556597	0.505009	4
-0.0871249	-0.0837809	0.00497512	0.0273327	0.0576873	0.211609	0.199493	0.238873	0.753067	0.695808	-0.0466627	-0.0437777	2
0.147665	0.185785	0.19647	0.217663	0.231152	0.199261	0.743289	0.767895	0.73487	0.308935	0.222639	0.239155	1
0.172139	0.194591	0.208454	0.124589	0.491269	0.703145	0.638378	0.35892	0.782377	0.646548	0.117129	0.14138	3
0.211005	0.351429	0.267236	0.114012	0.202699	0.20189	0.757647	0.741771	0.69983	0.308856	0.194969	0.240091	1
0.240988	0.385312	0.370311	0.219302	0.244999	0.574251	0.759101	0.64594	0.346528	0.404826	0.363284	0.267134	1
0.219451	0.353335	0.368589	0.334013	0.265704	0.0764331	0.697727	0.799223	0.743992	0.606661	0.20338	0.193273	1
0.167092	0.165462	0.168946	0.120679	0.209195	0.774758	0.640149	0.340049	0.788007	0.638868	0.165227	0.177575	3
0.254373	0.378439	0.180158	0.233939	0.380797	0.596626	0.69564	0.587052	0.526074	0.353287	0.285669	0.236569	4
0.17686	0.287908	0.128033	0.0830964	0.139684	0.676277	0.641276	0.53931	0.77551	0.669444	0.21116	0.165	2
0.198166	0.203221	0.284211	0.231746	0.276405	0.337797	0.507619	0.727231	0.715225	0.607395	0.214882	0.181759	1
0.152697	0.140363	0.0885453	0.0987791	0.187351	0.143266	0.51522	0.633058	0.458916	0.35049	0.301002	0.230641	4
0.182273	0.220155	0.0267586	0.0113154	-0.0120985	0.00101859	0.813273	0.775201	0.786055	0.258162	0.0922367	0.126407	1
-0.0797872	-0.161058	-0.174576	-0.0989975	-0.00666963	0.702886	0.718755	0.727	0.731257	0.478261	0.108745	0.102333	1
0.31468	0.417689	0.21636	0.18748	0.184253	0.655685	0.670711	0.358238	0.768579	0.62512	0.181413	0.157484	3
0.208289	0.29579	0.227273	0.184235	0.440123	0.653061	0.673806	0.36404	0.822128	0.648785	0.198648	0.254374	3
0.175657	0.169107	0.194154	0.174757	0.189917	0.282955	0.748725	0.758741	0.770277	0.324379	0.217278	0.167852	1
0.146566	0.0917276	0.157158	0.222087	0.282993	0.290956	0.305316	0.29914	0.271754	0.271326	0.246959	0.188565	4
0.195562	0.174194	0.155348	0.0947798	0.624528	0.766495	0.690929	0.357164	0.826252	0.682605	0.15533	0.157246	3
0.134052	0.132965	0.215283	0.317244	0.161588	0.236884	0.733597	0.668808	0.687826	0.430894	0.278741	0.25228	1
0.213982	0.255272	0.197909	0.145961	0.316129	0.731717	0.578257	0.739959	0.802292	0.636617	0.164268	0.190476	2
0.146261	0.194687	0.12775	0.135098	0.259165	0.758479	0.550532	0.129779	0.754319	0.601618	0.17162	0.172331	2
0.443546	0.676574	0.701677	0.624787	0.357538	0.100042	-0.0806709	0.127824	0.0719333	0.122117	0.607629	0.58873	4
0.144197	0.305834	0.53633	0.430487	0.395683	-0.00129282	0.0315874	0.0502966	-0.0197269	-0.140904	-0.230662	-0.0595799	4
0.237129	0.35868	0.278154	0.219048	0.240424	0.317846	0.777827	0.760212	0.738494	0.267347	0.240466	0.203873	1
0.2656	0.252064	0.266996	0.684411	0.258442	0.230829	0.393614	0.415692	0.500485	0.464528	0.509246	0.527127	4
-0.0629866	-0.0960699	-0.10522	-0.0523151	0.080292	0.0175628	0.273134	0.687043	0.777486	0.66903	0.10176	0.160692	1
0.291741	0.385216	0.300737	0.314802	0.362375	0.22267	0.811469	0.754105	0.753337	0.249352	0.211729	0.456263	1
-0.264262	-0.105605	-0.123571	-0.0295203	-0.178429	-0.455201	-0.0907912	-0.108853	-0.108257	0.0452529	-0.129834	-0.142857	4
0.189422	0.275316	0.335717	0.250821	0.265606	0.229466	0.792304	0.800637	0.750484	0.537057	0.213944	0.171389	1
0.503747	0.480115	0.542053	0.426423	0.661956	0.741751	0.683555	0.738726	0.715223	0.569333	0.593455	0.5112	2
0.0944476	0.107672	0.163535	0.116345	0.146807	0.179971	0.689315	0.720773	0.773064	0.596643	0.166889	0.166158	1
0.39969	0.40251	0.383897	0.542001	0.49549	0.697535	0.681533	0.583991	0.617681	0.561585	0.55175	0.438338	4
0.198388	0.321733	0.16805	0.197744	0.58134	0.745417	0.5166	0.684238	0.803287	0.59442	0.2402	0.251613	2
0.137307	0.182853	0.157836	0.173998	0.249701	0.742501	0.272657	0.602991	0.791646	0.62568	0.152808	0.170392	2
0.307374	0.212629	0.377009	0.436524	0.526384	0.496003	0.688989	0.645678	0.723595	0.418457	0.382396	0.454737	4
0.34322	0.374315	0.585309	0.681818	0.736706	0.454068	0.756849	0.673752	0.697147	0.610531	0.552258	0.500943	4
0.260434	0.334518	0.376823	0.347512	0.34028	0.187299	0.803755	0.770234	0.743948	0.278881	0.20355	0.198459	1
0.196864	0.383676	0.329698	0.183869	0.302838	0.703099	0.556577	0.249384	0.78477	0.539952	0.310065	0.305728	3
0.66288	0.652075	0.63578	0.625811	0.698113	0.673759	0.731409	0.705959	0.780059	0.752918	0.758316	0.710712	4
0.0327133	0.078765	0.196102	0.161373	0.148305	0.209213	0.129929	0.0803511	0.230769	0.212548	0.177691	0.111111	4
0.201111	0.166991	0.236028	0.0828688	0.296149	0.758199	0.123503	0.16318	0.747668	0.674358	0.290706	0.256643	2
0.148989	0.139612	0.284595	0.202376	0.257434	0.359347	0.376474	0.667021	0.801763	0.644444	0.237201	0.247573	1
-0.138916	-0.0767123	-0.0550363	-0.0296143	0.121217	0.082505	0.612843	0.645888	0.658244	0.583014	-0.145255	-0.0386827	4
0.173077	0.112967	0.101246	0.0726154	0.55795	0.764878	0.685102	0.316113	0.826231	0.652786	0.151661	0.16299	3
0.464684	0.472222	0.482686	0.486789	0.604403	0.734719	0.72316	0.663199	0.697154	0.654753	0.624405	0.566556	4
0.601286	0.586777	0.580236	0.507067	0.639224	0.655691	0.696629	0.617865	0.731364	0.651702	0.721678	0.670209	4
0.510989	0.584175	0.432986	0.147797	0.317995	0.226226	0.667791	0.728258	0.728947	0.315516	0.205893	0.188928	1
0.197329	0.23369	0.288314	0.0667673	0.184338	0.744729	0.752898	0.672498	0.327171	0.310243	0.280811	0.218769	1
0.177634	0.28396	0.37762	0.0657704	0.337504	0.192211	0.748283	0.751324	0.67661	0.272681	0.274455	0.210545	2
0.213353	0.347613	0.0691453	0.0945274	0.731092	0.706167	0.495774	0.650836	0.734107	0.628792	0.165393	0.251418	2
0.193953	0.335828	0.374428	0.164969	0.246224	0.0909091	0.798988	0.694878	0.736122	0.216391	0.225932	0.234043	1
0.4395	0.421182	0.445507	0.618646	0.720575	0.773446	0.724844	0.657617	0.292584	0.183521	0.14914	0.14094	4
0.177732	0.418232	0.18202	0.114864	0.372665	0.80348	0.682436	0.68852	0.790956	0.600573	0.146205	0.165117	2
0.0282595	-0.104368	-0.106343	0.00273544	-0.000865052	0.370083	0.646189	0.786718	0.816233	0.508557	-0.0625483	0.0664311	1
0.171889	0.181511	0.145222	0.181087	0.171475	0.734413	0.625803	0.730633	0.788591	0.632467	0.153148	0.165552	2
0.121918	0.186462	0.147092	0.169375	0.498471	0.714286	0.192115	0.620583	0.770686	0.668963	0.156598	0.159366	2
0.183825	0.256268	0.249708	0.197504	0.300551	0.172727	0.242972	0.255719	0.640136	0.687321	0.740877	0.630091	4
0.156537	0.139734	0.0163577	0.108899	0.308379	0.612387	0.443271	0.630106	0.814474	0.733473	0.161033	0.148808	2
0.203848	0.192578	0.140576	0.0924399	0.53219	0.692893	0.677593	0.314485	0.715076	0.64976	0.225182	0.288792	3
0.175121	0.1711	0.191606	0.217519	0.0520164	0.0568606	0.768922	0.762641	0.742197	0.315003	0.184588	0.182525	1
0.453139	0.446027	0.378157	0.362587	0.645297	0.333853	0.623131	0.671101	0.677378	0.605671	0.537819	0.469741	4
0.299601	0.340577	0.323924	0.27146	0.342265	0.29339	0.262167	0.293154	0.393258	0.394631	0.350147	0.346964	4
0.450346	0.528394	0.629486	0.671779	0.657965	0.417645	0.66335	0.560589	0.671734	0.542424	0.595678	0.440377	4
0.238732	0.305642	0.230102	0.158073	0.341365	0.706904	0.175943	0.673338	0.736118	0.557664	0.193387	0.256236	2
0.195207	0.251603	0.196905	0.100596	0.382502	0.640431	0.692973	0.24406	0.758496	0.666337	0.246528	0.232	3
0.17938	0.2	0.223084	0.317775	0.226006	0.195138	0.641962	0.632083	0.731114	0.277443	0.254283	0.212395	1
0.232821	0.452223	0.335585	0.192504	0.527825	0.737692	0.579868	0.469755	0.824272	0.643144	0.305439	0.326081	3
0.201782	0.269067	0.207377	0.00811949	0.551673	0.635825	0.560186	0.424487	0.797012	0.579074	0.201757	0.217689	3
0.267045	0.353515	0.293704	0.54719	0.298992	0.460895	0.544469	0.45648	0.32834	0.336838	0.359861	0.306394	4
0.208528	0.213746	0.0318841	0.0588554	0.106316	0.161938	0.558873	0.725451	0.826876	0.606198	0.177038	0.0852221	1
0.0635945	0.0977444	0.412301	0.461078	0.684833	0.777721	0.763849	0.672825	0.651972	0.518112	0.0909091	0.106095	4
0.155641	0.189823	0.222076	0.0899298	0.384768	0.62999	0.390372	0.411837	0.801157	0.504329	0.285661	0.24628	2
[truncated: 1,243 more rows]
