# Supplementary material for: Tracking and analyzing the spatio-temporal changes of rice planting structure in Poyang Lake using multi-model fusion method with sentinel-2 multi temporal data
Source: PLoS One. 2025 Apr 7;20(4):e0320781. doi: 10.1371/journal.pone.0320781 (PMC11975077; doi:10.1371/journal.pone.0320781)
Supplement: S2 File — (ZIP) [file pone.0320781.s002.zip › Raw Data/Classification Result Validation.csv (Figure 6, Table 3)]

2022_01_nd	2022_02_nd	2022_03_nd	2022_04_nd	2022_05_nd	2022_06_nd	2022_07_nd	2022_08_nd	2022_09_nd	2022_10_nd	2022_11_nd	2022_12_nd	Actual crop types	KNN	RF	SVM	GBDT	Scoring Strategy
0.238386	0.32378	0.375675	0.290264	0.275515	0.186515	0.636559	0.762813	0.733619	0.599546	0.18883	0.198116	3	3	3	3	3	3
0.197538	0.238459	0.200293	0.0810284	0.728671	0.754906	0.511206	0.749536	0.787029	0.659113	0.220901	0.220438	1	1	1	1	1	1
0.373114	0.438507	0.427873	0.0885368	0.377334	0.246309	0.748784	0.754118	0.732252	0.249567	0.296023	0.273484	3	3	3	3	3	3
0.549602	0.521062	0.341658	0.0910741	0.709488	0.699124	0.736758	0.711516	0.669628	0.617839	0.625747	0.574661	1	1	1	1	1	1
0.129412	0.382142	0.169282	0.217196	0.108777	0.107584	0.0863869	-0.0565099	-0.103423	0.0509748	0.132716	0.171583	4	4	4	4	4	4
0.310263	0.395978	0.367908	0.316182	0.28295	0.335766	0.768727	0.750331	0.691184	0.338197	0.248115	0.206802	1	2	2	1	1	1
0.437773	0.414634	0.454018	0.529751	0.69927	0.783908	0.739789	0.731597	0.746739	0.627832	0.665683	0.493238	1	1	1	1	1	1
0.135764	0.160809	0.123802	0.200596	0.615044	0.712959	0.659319	0.27489	0.779399	0.642007	0.137949	0.119432	4	4	3	4	4	4
0.50686	0.507582	0.532447	0.0827046	0.679029	0.76833	0.730065	0.647763	0.715573	0.647541	0.658905	0.571471	3	3	3	3	3	3
0.0994114	0.162356	0.183046	0.103717	0.30812	0.750578	0.667419	0.325935	0.782327	0.688769	0.188956	0.178109	1	1	1	1	1	1
0.118943	0.167055	0.118377	0.038941	0.186613	0.771864	0.425225	0.600083	0.743879	0.610653	0.153343	0.136703	2	2	2	2	2	2
-0.156803	-0.0713842	-0.0319489	0.078298	0.0602911	0.75089	-0.0479042	0.212255	0.711462	0.653437	0.760653	0.604436	2	2	2	2	2	2
0.18195	0.168142	0.256971	0.0406282	0.205761	0.775735	0.626459	0.145942	0.779156	0.746517	0.17883	0.1605	1	1	1	1	1	1
0.172695	0.264229	0.264529	0.177627	0.358716	0.70668	0.691569	0.469697	0.51883	0.481734	0.240169	0.200454	4	1	4	4	4	4
0.1875	0.232893	0.211118	0.131661	0.629799	0.686454	0.608144	0.155617	0.396509	0.207022	0.19431	0.19723	1	1	1	1	1	1
0.209414	0.295976	0.167478	0.162402	0.277649	0.807062	0.729189	0.224763	0.753132	0.691653	0.21695	0.294342	1	1	1	1	1	1
0.230407	0.282122	0.391557	0.273438	0.225058	0.592238	0.769109	0.761152	0.715256	0.322744	0.304681	0.244537	2	2	2	2	2	2
0.178542	0.140393	0.182609	0.116956	0.455268	0.770867	0.69234	0.202414	0.777429	0.709772	0.241298	0.207306	4	4	1	4	4	4
0.153625	0.212038	0.325025	0.331438	0.165605	0.291328	0.770959	0.712095	0.745027	0.4767	0.230937	0.211765	4	4	4	4	4	4
-0.0685072	-0.0319959	-0.0899062	0.0587441	0.0330628	0.134112	0.122202	0.0543798	-0.0572139	0.00540865	-0.157068	0.157854	2	2	2	2	2	2
0.498968	0.512093	0.521045	0.482903	0.656863	0.730359	0.716683	0.681115	0.715736	0.666474	0.665503	0.584364	1	1	1	1	1	1
0.18357	0.323745	0.134451	0.119599	0.240486	0.720641	0.546434	0.172414	0.768595	0.719045	0.19655	0.174757	1	1	1	1	1	1
0.614432	0.61851	0.631431	0.687075	0.711408	0.679232	0.790254	0.783283	0.759005	0.691857	0.674941	0.664109	4	4	4	4	4	4
0.184777	0.24718	0.291294	0.265483	0.18141	0.213521	0.353785	0.656615	0.717247	0.618161	0.183941	0.191989	4	1	1	4	4	4
0.201779	0.269944	0.303275	0.317678	0.326154	0.173469	0.569221	0.743676	0.776911	0.573043	0.198471	0.177959	4	1	4	4	4	4
0.203023	0.212551	0.230132	0.19669	0.340974	0.679892	0.605832	0.453125	0.747472	0.628876	0.178761	0.191145	1	1	1	1	1	1
0.169376	0.209217	0.306533	0.278102	0.406774	0.549492	0.554518	0.730848	0.735775	0.677855	0.312713	0.166898	4	4	4	1	4	4
0.177103	-0.0245847	-0.0775558	-0.193968	-0.0215766	0.0975399	0.781801	0.800215	0.766068	0.32821	0.180364	0.163524	1	1	1	1	1	1
0.1392	0.254083	0.32618	0.295308	0.368828	0.259518	0.724987	0.741303	0.754094	0.329433	0.143015	0.164987	4	4	4	4	4	4
0.0489022	0.159448	0.34647	0.106304	0.229654	0.45394	0.418052	0.359422	0.549855	0.409166	0.242812	0.163995	1	1	1	1	1	1
0.162866	0.153757	0.115219	0.173724	0.19976	0.674964	0.654343	0.428339	0.76158	0.562485	0.134143	0.160208	1	2	1	2	1	1
0.152385	0.171353	0.172241	0.0598917	0.180023	0.364895	0.568103	0.606751	0.794146	0.486796	0.178082	0.159981	1	1	1	1	1	1
0.225754	0.163622	0.204701	0.242208	0.282738	0.0641955	0.76342	0.756141	0.732039	0.489142	0.171486	0.170834	1	1	1	1	1	1
0.215256	0.482133	0.452904	0.231491	0.604493	0.738201	0.378441	0.617486	0.815753	0.588884	0.329268	0.296212	4	2	4	4	1	4
0.483905	0.480205	0.538822	0.273574	-0.100796	-0.0698851	-0.224956	0.0306723	-0.158927	-0.0360336	0.483819	0.513274	2	2	2	2	2	2
0.193744	0.188361	0.0870626	0.165163	0.355418	0.723111	0.615597	0.633731	0.792917	0.685206	0.161752	0.139671	2	2	2	2	2	2
0.254521	0.383344	0.444655	0.320593	0.239521	0.479858	0.551171	0.801451	0.708313	0.340627	0.274746	0.271313	2	2	2	2	2	2
0.178747	0.229881	0.204594	0.108858	0.236427	0.733999	0.571286	0.729922	0.73376	0.599902	0.183478	0.215348	1	1	1	1	1	1
0.206803	0.199183	0.254993	0.27178	0.333758	0.18852	0.319808	0.738697	0.802613	0.624473	0.188431	0.195077	1	1	1	1	1	1
0.135247	0.334864	0.40966	0.253245	0.372669	0.158409	0.689683	0.800095	0.710258	0.396338	0.153899	0.155835	4	4	4	4	4	4
0.19584	0.238656	0.360145	0.295208	0.241689	0.101585	0.0929156	0.612152	0.733796	0.251259	0.172685	0.158542	1	2	1	2	1	1
0.615003	0.552416	0.530827	-0.00604364	0.652786	0.704014	0.70336	0.709958	0.705013	0.630769	0.646884	0.651156	4	4	4	4	4	4
0.288561	0.430522	0.433333	0.230864	0.311625	0.485768	0.686627	0.72677	0.774095	0.683321	0.192831	0.174517	4	4	4	4	4	4
0.448115	0.669897	0.791992	0.732258	-0.0310593	-0.0276265	-0.22008	-0.0161107	-0.0925652	-0.0104449	0.456121	0.595879	4	4	4	4	4	4
0.390758	0.328978	0.341026	0.203249	0.450131	0.702651	0.690354	0.683111	0.707809	0.672469	0.60361	0.452537	1	2	1	2	1	1
0.210634	0.32999	0.351719	0.329889	0.266311	0.0320316	0.630028	0.711934	0.729375	0.258874	0.205405	0.197791	2	2	2	2	2	2
0.369521	0.337676	0.315193	0.498155	0.370112	0.453121	0.41055	0.50789	0.350694	0.274557	0.355418	0.406439	2	2	2	2	2	2
0.170921	0.251511	0.30867	0.304498	0.240747	0.211538	0.58164	0.684939	0.750285	0.504921	0.181877	0.198511	1	1	1	1	1	1
0.410557	0.396513	0.41438	0.552289	0.591212	0.692219	0.667489	0.684363	0.676853	0.649361	0.571872	0.466462	2	2	2	2	2	2
0.0258231	-0.103562	-0.0567442	0.0688406	-0.0561241	0.112309	0.478261	0.596818	0.773797	0.618047	0.0723955	-0.154132	3	3	3	3	3	3
0.603677	0.587835	0.507163	0.506527	0.524611	0.672166	0.658231	0.62737	0.245576	0.229807	0.207505	0.185836	1	4	1	1	1	1
0.227174	0.248288	0.357646	0.293043	0.264913	0.24012	0.691272	0.738897	0.751306	0.416322	0.236507	0.224348	4	4	4	4	4	4
0.217812	0.138311	0.152739	0.135811	0.306887	0.263218	0.727556	0.720337	0.707303	0.269515	0.260627	0.167947	3	3	3	3	3	3
0.0318968	-0.0996119	-0.148352	-0.0662722	-0.161462	0.135391	0.728078	0.798091	0.722904	0.354396	0.172884	0.118919	4	1	4	1	1	1
0.152362	0.141987	0.111792	-0.0230254	0.206437	0.726152	-0.0144144	0.174328	0.783962	0.743481	0.153199	0.125	1	2	4	2	4	4
0.198402	0.267313	0.184076	0.146514	0.495525	0.751839	0.611762	0.536619	0.831522	0.700732	0.190221	0.215731	4	1	4	1	4	4
0.187974	0.204322	0.182226	0.13888	0.294545	0.765741	0.700116	0.454062	0.82411	0.714102	0.214983	0.212583	2	2	2	2	2	2
0.323019	0.284279	0.356648	0.396768	0.538981	0.56741	0.615151	0.616375	0.440217	0.401223	0.364259	0.376393	1	1	1	1	1	1
-0.181009	-0.0570644	0.0802676	-0.091954	0.0447466	0.120613	0.251689	0.626092	0.747522	0.696004	0.0419821	0.0654828	1	1	1	1	1	1
0.180889	0.193111	0.130886	0.092832	0.7796	0.747959	0.639485	0.736301	0.746416	0.66269	0.197293	0.22347	3	2	2	3	2	2
0.107681	0.153108	0.0268725	0.157197	0.0745856	-0.0406965	0.103265	0.0849165	-0.115629	-0.145468	-0.208817	-0.142857	1	1	1	1	1	1
0.180155	0.278264	0.148475	0.12781	0.484479	0.749698	0.634336	0.423541	0.793153	0.676887	0.187425	0.192249	1	3	3	1	1	1
0.196088	0.309392	0.745732	0.736326	0.723687	0.533279	0.731408	0.669322	0.687792	0.634745	0.163489	0.195516	4	4	4	4	1	4
0.212055	0.264299	0.160591	0.157633	0.594854	0.703704	0.639789	0.601268	0.809706	0.620445	0.242063	0.233311	3	2	2	2	2	2
0.17466	0.284965	0.0702777	0.113362	0.21917	0.701119	0.739594	0.631565	0.562193	0.542896	0.235598	0.193825	1	1	1	1	1	1
0.402618	0.374445	0.467387	0.541137	0.565293	0.7605	0.754982	0.561132	0.717287	0.672841	0.647359	0.508173	4	4	4	4	4	4
0.0466368	0.0419797	0.0811769	0.0678696	0.1026	0.0208528	0.102041	0.15	0.124603	0.103644	0.106126	0.0667801	1	4	1	4	4	4
0.384975	0.434925	0.54949	0.506268	0.703334	0.745777	0.713443	0.648915	0.728145	0.671685	0.607766	0.481616	4	4	4	4	4	4
0.19883	0.205324	0.343212	0.412312	0.376788	0.325339	0.400936	0.529061	0.56149	0.436646	0.300575	0.257018	4	4	4	4	4	4
0.167078	0.173804	0.0952056	0.154155	0.330038	0.73805	0.218505	0.549787	0.751825	0.599897	0.172795	0.181009	2	2	2	2	2	2
0.0934083	0.130552	0.106368	0.0710195	0.0918433	0.12713	0.755313	0.770761	0.77307	0.423935	0.149321	0.133826	2	2	2	2	2	2
0.146912	0.179396	0.106287	0.151205	0.212192	0.750632	0.527368	0.426963	0.734446	0.616728	0.285419	0.196607	1	1	1	1	1	1
0.652024	0.737622	0.79301	0.697099	0.310482	-0.0287492	-0.0977735	-0.0409771	-0.135433	-0.186062	0.754369	0.752142	2	2	2	2	2	2
0.197907	0.257122	0.277419	0.152926	0.298847	0.146687	0.394257	0.665928	0.738411	0.249696	0.230485	0.185259	2	2	2	2	2	2
0.0738197	0.104797	0.146991	0.101312	0.177262	0.195965	0.170249	0.223152	0.280604	0.164441	0.106081	0.0732729	4	4	4	4	4	4
0.244076	0.293847	0.283019	0.206071	0.329801	0.57265	0.669435	0.372633	0.754369	0.710827	0.354469	0.250301	4	1	4	4	4	4
0.66563	0.604493	0.641569	0.200943	0.723112	0.746685	0.750881	0.736183	0.802083	0.582292	0.737572	0.685539	1	1	1	1	1	1
0.546167	0.513683	0.526271	0.492604	0.441105	0.472022	0.698068	0.595862	0.686567	0.61524	0.659027	0.550333	4	4	4	4	4	4
0.402759	0.358951	0.410941	0.462708	0.662624	0.746201	0.707158	0.640686	0.67799	0.646753	0.563392	0.414634	3	3	3	3	3	3
0.494357	0.557704	0.645179	0.531384	0.51726	0.500456	0.660423	0.704029	0.6265	0.469155	0.490139	0.579084	1	4	4	4	4	4
0.176346	0.314055	0.496169	0.204301	0.25084	0.629571	0.416368	0.809212	0.665621	0.416769	0.174305	0.185005	3	3	3	3	3	3
0.598533	0.6513	0.511038	0.159133	0.359435	0.297916	0.725733	0.528395	0.439864	0.19873	0.214502	0.449865	2	2	2	2	2	2
0.209042	0.201355	0.143899	0.293151	0.288382	0.747828	0.589889	0.357908	0.76914	0.685961	0.238325	0.177206	4	4	4	2	2	3
0.063773	0.163507	0.112348	-0.00667302	-0.0264484	0.20058	0.17703	0.127551	0.218314	0.0634278	-0.0162027	-0.0539972	3	3	3	3	3	3
0.225356	0.333333	0.410004	0.34665	0.179931	0.152692	0.535132	0.619543	0.714997	0.42207	0.278926	0.278134	4	4	4	4	4	4
-0.0707351	0.0301344	0.0344275	-0.00884211	0.0625	0.0739147	0.585469	0.704605	0.756725	0.609768	0.0114566	0.00552486	1	4	3	2	4	1
0.22005	0.403385	0.133845	0.0963499	0.330813	0.746786	0.659408	0.316226	0.831153	0.662936	0.151199	0.183506	3	3	3	3	3	3
0.197088	0.163688	0.168867	0.0980598	0.208944	0.207288	0.745313	0.714694	0.697445	0.40274	0.245595	0.206203	2	4	2	4	2	2
0.205463	0.202135	0.3036	0.45024	0.364598	0.625518	0.630973	0.50154	0.383755	0.297952	0.275211	0.2372	3	3	3	3	3	3
0.406733	-0.000712251	-0.00639338	0.485904	0.289262	0.428571	0.447742	0.638882	0.321229	0.228635	0.305704	0.267483	1	1	1	1	1	1
0.295304	0.427765	0.181443	0.0476744	0.648327	0.707158	0.651988	0.374326	0.511753	0.353264	0.215601	0.197564	4	4	4	4	4	4
0.217908	0.226468	0.194755	0.23702	0.249462	0.234568	0.275404	0.288015	0.230454	0.211921	0.211141	0.199483	4	4	4	4	4	4
0.427199	0.201463	0.195699	0.26477	0.559825	0.710661	0.705337	0.710645	0.736033	0.70827	0.666108	0.530595	3	3	2	3	2	3
0.461902	0.641231	0.357403	0.125218	0.427301	0.762552	0.594661	0.516932	0.796288	0.634579	0.179261	0.197576	4	1	4	1	4	4
0.106513	0.0953496	0.137485	0.1337	0.147845	0.191109	0.251408	0.195635	0.212805	0.196256	0.108046	0.0954606	1	1	1	1	1	1
0.260844	0.231106	0.262795	0.376531	0.592711	0.546251	0.0996861	0.281378	0.343632	0.326846	0.349849	0.299856	2	2	2	2	2	2
0.171429	0.212184	0.227235	0.235747	0.252368	0.328551	0.740321	0.705812	0.742503	0.5718	0.283262	0.192337	3	3	3	3	3	3
0.146011	0.168467	0.106096	0.0814501	0.197763	0.75443	0.181031	0.546009	0.715894	0.611698	0.146437	0.132867	2	4	2	4	2	2
0.364861	0.569613	0.590583	0.462788	0.239755	0.305764	0.644541	0.631332	0.795326	0.559858	0.296177	0.318769	1	1	1	1	4	1
0.204394	0.190352	0.178092	0.185514	0.205604	0.67166	0.682353	0.243243	0.749934	0.629724	0.160808	0.151627	4	1	4	1	1	1
0.200183	0.216516	0.193339	0.326948	0.405523	0.562051	0.538273	0.493056	0.498532	0.42452	0.434963	0.37928	4	1	4	1	4	4
0.0506838	0.122715	0.0644258	-0.0656827	0.138545	0.28969	0.754861	0.707361	0.72486	0.200247	0.129801	0.138222	3	3	3	3	3	3
0.332481	0.344586	0.54565	0.432758	0.554649	0.645864	0.69207	0.54963	0.616552	0.534449	0.444018	0.408756	3	3	3	3	3	3
0.0299824	0.0646067	0.229717	0.406932	0.719119	0.790397	0.694183	0.509873	0.710426	0.589451	0.121061	0.0321429	1	1	1	1	1	1
0.211244	0.378969	0.372032	0.140851	0.233455	0.280328	0.727434	0.788914	0.782356	0.440933	0.253581	0.268235	2	2	2	2	2	2
0.154777	0.15601	0.120488	0.0179211	0.369484	0.157676	0.703426	0.775859	0.731935	0.228495	0.168699	0.173913	4	4	4	4	4	4
0.381593	0.354864	0.402185	0.557638	0.748178	0.774248	0.763632	0.606815	0.716761	0.650412	0.55434	0.408751	2	2	3	2	2	2
0.16177	0.202899	0.222949	0.197587	0.182252	0.350734	0.580906	0.771934	0.748524	0.676932	0.19906	0.184501	1	1	1	1	1	1
-0.147998	-0.0588871	0.0294711	0.334254	0.236603	0.175615	0.243011	0.0935558	0.408736	0.301804	0.0963788	0.150264	2	2	2	2	2	2
0.390851	0.413214	0.520586	0.502024	0.623863	0.709125	0.730887	0.49799	0.685569	0.618977	0.65106	0.536077	1	1	4	1	1	1
0.192723	0.195378	0.216358	0.177511	0.292487	0.555065	0.66041	0.157643	0.768355	0.733455	0.185128	0.158103	1	1	1	1	1	1
0.332316	0.389853	0.358799	0.36572	0.329771	0.356042	0.689771	0.695119	0.737521	0.318402	0.292501	0.291691	1	1	1	1	1	1
0.238991	0.251951	0.636552	0.664603	0.677019	0.413639	0.62767	0.574414	0.529412	0.489721	0.276278	0.283139	4	4	2	4	4	4
0.120755	0.187069	0.121413	0.14714	0.302932	0.717268	0.350358	0.539884	0.773879	0.621792	0.15157	0.154842	1	1	1	1	1	1
0.593336	0.616104	0.634673	0.653325	0.727453	0.706923	0.753748	0.575375	0.767889	0.716492	0.738938	0.628497	4	4	4	4	4	4
0.26118	0.351789	0.533682	0.392361	0.423674	0.138019	0.718623	0.71774	0.74882	0.464826	0.206328	0.198399	4	4	2	4	4	4
0.195997	0.193848	0.13925	0.131394	0.493663	0.771572	0.679323	0.345528	0.818698	0.672921	0.170395	0.164391	2	2	2	2	2	2
0.195263	0.301051	0.32093	0.245005	0.358985	0.19661	0.789815	0.783385	0.789741	0.45976	0.166337	0.191531	4	4	4	4	4	4
0.19713	0.263987	0.298442	0.234942	0.203271	0.264835	0.718743	0.756643	0.667735	0.268938	0.206114	0.196172	1	4	1	4	1	1
0.317728	0.277501	0.346851	0.0435688	0.385576	0.246235	0.805053	0.769508	0.786151	0.348626	0.280374	0.255218	4	4	4	4	4	4
0.392705	0.459353	0.511679	0.498127	0.539326	0.649644	0.642745	0.610966	0.696349	0.669888	0.583955	0.432224	1	1	4	4	1	1
-0.0125362	0.135484	-0.0689482	-0.0787793	0.0321062	-0.0603048	0.0752907	0.0544423	0.767615	0.0313054	0.761635	-0.0938053	1	1	1	1	1	1
0.438262	0.427089	0.585671	0.602893	0.740805	0.777831	0.740463	0.722813	0.695898	0.613087	0.639373	0.494785	1	1	1	1	1	1
0.61195	0.700462	0.797609	0.736375	0.691301	-0.0314828	-0.224554	-0.00705219	-0.144748	0.000699056	0.741984	0.744758	1	1	1	1	1	1
0.183611	0.25945	0.209284	0.0669326	0.771358	0.775985	0.485548	0.58241	0.753832	0.619025	0.16947	0.217221	1	1	1	1	1	1
0.205602	0.342177	0.134308	0.16182	0.531124	0.240775	0.644538	0.137154	0.585244	0.277817	0.184288	0.177861	2	2	2	2	2	2
0.291925	0.40533	0.425979	0.416276	0.448889	0.404488	0.716605	0.74285	0.661556	0.299496	0.293026	0.273681	3	3	3	3	3	3
0.172414	0.186653	0.149929	0.136938	0.163934	0.19686	0.772759	0.789718	0.781336	0.311309	0.213115	0.216209	3	3	3	3	3	3
0.184026	0.212821	0.582469	0.656501	0.694977	0.539147	0.761498	0.724853	0.693079	0.61895	0.533951	0.282102	4	4	4	4	4	4
0.101732	0.17511	0.10962	0.141869	0.431022	0.747697	0.30396	0.63876	0.774728	0.62169	0.126715	0.142773	1	4	1	1	1	1
0.273312	0.691211	0.797017	0.302578	0.398928	-0.0471363	-0.117021	-0.101449	-0.196491	-0.260833	0.515902	0.515655	2	2	2	2	2	2
0.629335	0.600765	0.585397	0.528481	0.580746	0.701835	0.707393	0.40169	0.72344	0.707431	0.718524	0.640465	4	4	4	4	4	4
0.169946	0.139151	0.266932	0.221457	0.266964	0.229962	0.350794	0.730337	0.771905	0.556689	0.193437	0.209065	3	3	3	3	3	3
0.204001	0.216012	0.228459	0.327338	0.259491	0.365154	0.464273	0.691849	0.752594	0.569178	0.211036	0.227284	4	4	4	4	4	4
0.631612	0.610195	0.603299	0.626803	0.692347	0.766696	0.754232	0.667498	0.735226	0.707996	0.708034	0.649575	2	2	3	2	2	2
0.315084	0.578431	0.503882	0.229013	0.0835929	0.448154	0.462065	0.589548	0.741968	0.634477	0.326961	0.176228	2	2	2	2	2	2
0.496296	0.515368	0.595468	0.367397	0.696277	0.766592	0.76108	0.698293	0.730912	0.712608	0.675697	0.58554	4	4	4	4	4	4
0.272484	0.329825	0.63984	0.641573	0.704852	0.349011	0.703347	0.542887	0.499833	0.437302	0.503764	0.316817	4	4	4	4	4	4
-0.0830731	0.00174723	0.0565771	0.205371	0.178473	0.190538	0.228869	0.187795	0.286084	0.233279	0.114737	0.0366418	4	4	4	4	4	4
0.184218	0.234443	0.334598	0.0997002	0.116609	0.608696	0.719175	0.490703	0.810536	0.752788	0.221751	0.170674	4	4	4	4	4	4
0.346384	0.370054	0.33926	0.326031	0.394589	0.335484	0.328183	0.532012	0.596842	0.313396	0.31383	0.259234	2	2	2	2	2	2
0.367682	0.525702	0.252109	0.149469	0.396658	0.593395	0.547082	0.378959	0.264441	0.287939	0.427795	0.212616	1	1	1	4	1	1
0.26087	0.346087	0.405079	0.137595	0.243049	0.185246	0.582116	0.636964	0.614892	0.269299	0.215319	0.206277	3	3	3	3	3	3
0.131419	0.489907	0.69911	0.66704	0.608709	0.0209205	0.161394	0.137016	0.20557	0.0720339	-0.0648464	0.0532787	4	4	4	4	4	4
-0.0527056	0.0214953	-0.0316369	-0.0981432	0.0892486	0.754616	0.76568	0.770684	0.773131	0.504859	-0.0331551	-0.0699136	1	1	1	1	1	1
0.266502	0.264151	0.285656	0.229241	0.454653	0.383926	0.445513	0.412504	0.487504	0.403338	0.43455	0.2875	4	4	4	4	4	4
0.113122	0.0348052	0.0958118	0.0139459	0.0870162	0.103255	0.647337	0.673004	0.797995	0.625249	0.0370909	-0.0306748	3	3	3	3	3	3
0.218177	0.358765	0.230769	0.105052	0.0242792	0.000877963	0.629862	0.720536	0.811076	0.635443	0.172315	0.116949	1	2	3	1	1	1
0.438284	0.40811	0.434889	0.598987	0.715031	0.756422	0.693278	0.74722	0.680396	0.579931	0.540777	0.495569	4	4	4	4	4	4
0.171548	0.237732	0.106219	0.226531	0.464286	0.773819	0.605738	0.589136	0.766103	0.621856	0.190436	0.180384	1	4	1	3	4	4
0.145921	0.0742358	0.0820113	0.124231	0.107438	0.15325	0.21166	0.151682	0.109266	0.118758	0.0846395	0.0459921	4	4	4	4	4	4
0.141892	0.161269	0.175583	0.114695	0.703041	0.748551	0.497313	0.183085	0.296588	0.21987	0.179811	0.18038	1	1	1	1	2	1
0.273504	0.626287	0.728699	0.634414	0.652884	0.0196298	-0.185366	-0.193962	-0.243151	0.0657058	0.646667	0.697782	4	1	4	1	4	1
0.180828	0.168728	0.179603	0.161538	0.264029	0.638466	0.653089	0.203	0.746456	0.709768	0.202939	0.160339	3	3	3	3	3	3
0.19686	0.314904	0.193338	0.160305	0.284921	0.628259	0.660282	0.268941	0.847651	0.637309	0.172844	0.184804	4	4	4	4	4	4
0.16437	0.190522	0.305257	0.0602267	0.229155	0.17876	0.804812	0.781501	0.743926	0.370671	0.2	0.223725	2	2	2	2	2	2
0.165289	0.189576	0.248357	0.196859	0.183135	0.155802	0.63909	0.777133	0.77514	0.683858	0.190896	0.161031	2	2	2	2	2	2
0.262731	0.388156	0.461875	0.320633	0.173269	0.128484	0.71789	0.66842	0.768146	0.642582	0.244405	0.238147	3	3	3	3	3	3
0.112933	0.127492	0.220292	0.11547	0.343874	0.163158	0.208023	0.263549	0.382326	0.215686	0.27202	0.15946	1	1	1	1	1	1
0.175966	0.207653	0.134761	0.101074	0.251317	0.696861	0.650215	0.299885	0.826998	0.665049	0.182464	0.172091	4	4	4	4	4	4
0.174595	0.171259	0.139028	0.155771	0.276885	0.553299	0.682521	0.349926	0.762062	0.656028	0.180551	0.27495	4	4	1	4	1	4
0.190573	0.137693	0.0621547	-0.0518868	0.219149	0.298347	0.543108	0.659001	0.725358	0.355058	0.205629	0.192189	1	4	1	1	1	1
0.134845	0.207993	0.33586	0.193785	0.153457	0.236394	0.633922	0.681928	0.721645	0.507923	0.199894	0.181438	4	4	4	4	4	4
0.137673	0.331271	0.2558	0.138217	0.682406	0.780973	0.206974	0.75626	0.736842	0.589705	0.185703	0.203629	4	4	4	4	4	4
0.0548596	0.0826386	0.241083	0.117499	0.128319	0.223797	0.120022	0.144028	0.231415	0.161336	0.106138	0.0584958	3	3	3	3	3	3
0.497023	0.566179	0.497419	0.343317	0.314611	0.162011	0.645046	0.748281	0.76263	0.499855	0.183154	0.197398	4	4	4	4	4	4
0.481685	0.500519	0.549309	0.580323	0.630261	0.702517	0.689177	0.690862	0.674437	0.612403	0.600351	0.51924	4	4	4	4	4	4
0.169662	0.166367	0.202919	0.0159163	0.216657	0.586762	0.741701	0.727646	0.587826	0.32649	0.298564	0.209588	1	1	1	1	1	1
0.108453	0.197527	-0.0807875	-0.0313175	-0.0614057	0.161266	0.798152	0.779185	0.748532	0.574733	0.18629	0.149062	2	2	2	2	2	2
0.336643	0.442159	0.609214	0.578978	0.566412	0.556309	0.555026	0.435496	0.579153	0.321389	0.378677	0.356589	4	4	4	4	4	4
0.194604	0.333985	0.165665	0.20106	0.303303	0.744544	0.588785	0.583823	0.796761	0.639072	0.136777	0.175801	3	3	3	3	3	3
0.115566	0.0626984	-0.133055	-0.0497312	-0.0774929	-0.0180033	-0.0137255	0.0226138	-0.0879728	0.0107452	0.138497	0.239568	4	4	4	4	4	4
0.18582	0.20405	-0.0351759	-0.121929	0.139989	0.232706	0.811391	0.792224	0.764945	0.326984	0.225577	0.22293	1	4	1	1	4	1
0.634748	0.597509	0.578787	0.60942	0.668458	0.738549	0.728267	0.364937	0.743222	0.726858	0.727489	0.678685	4	4	4	4	4	4
0.187911	0.315153	0.406482	0.209302	0.492704	0.758256	0.220346	0.414531	0.742275	0.593155	0.206516	0.204098	4	4	4	4	4	4
0.269651	0.451531	0.415655	0.151805	0.149536	0.350482	0.763274	0.822468	0.797331	0.47028	0.286603	0.322493	1	2	3	1	3	1
0.23571	0.266146	0.265965	0.174402	0.250093	0.176156	0.740664	0.679674	0.699969	0.437889	0.260897	0.284971	1	4	1	3	4	4
0.152713	0.175274	0.159971	0.0711744	0.308345	0.750936	0.121981	0.195669	0.757314	0.688774	0.274561	0.130288	4	4	4	4	4	4
0.178721	0.224792	0.299384	0.0104344	0.165172	0.233567	0.750731	0.466782	0.736858	0.3335	0.20663	0.202903	2	2	2	2	2	2
0.49414	0.56746	0.588034	0.524343	0.612827	0.688636	0.738278	0.658855	0.748605	0.673236	0.715675	0.613538	4	4	4	4	4	4
0.195115	0.291781	0.254146	0.213729	0.355684	0.139863	0.788313	0.755889	0.739081	0.278802	0.205674	0.192941	4	4	4	4	4	4
0.546401	0.585178	0.551845	0.549162	0.56912	0.276095	0.686589	0.685583	0.622957	0.548258	0.562341	0.584982	3	1	1	3	3	3
0.289805	0.135094	0.132432	0.0989109	0.166312	0.135193	0.757811	0.74693	0.74305	0.446514	0.174506	0.334324	1	1	1	1	3	1
0.535609	0.147918	0.0703101	-0.0890688	0.216841	0.147287	0.0228925	0.226598	0.0660935	0.11929	0.273208	0.240823	4	4	4	4	4	4
-0.394816	-0.3595	-0.154103	-0.332838	-0.118827	-0.282969	-0.0893186	-0.35596	-0.36476	-0.374636	-0.445719	-0.342657	2	2	2	2	2	2
-0.178633	0.111776	0.0124448	-0.0460027	-0.0119221	0.176969	0.488722	0.66251	0.761268	0.651915	0.0824607	-0.0963421	4	4	4	4	4	4
0.618903	0.689011	0.583037	0.566492	0.532783	0.44347	0.687897	0.648293	0.592486	0.379594	0.395193	0.511602	2	2	2	2	2	2
0.273806	0.56802	0.285167	0.0682493	0.0261194	-0.16291	0.707655	0.774896	0.765106	0.47806	0.159636	0.191173	3	3	3	3	3	3
0.115181	0.174795	0.226011	0.231071	0.202136	0.256464	0.762801	0.766627	0.752438	0.622984	0.243266	0.224226	1	4	1	1	4	1
0.546055	0.59021	0.680539	0.680704	0.594753	-0.0188022	-0.0522648	0.125135	-0.130104	0.0690299	0.764047	0.733693	1	4	2	1	4	1
0.218675	0.327097	0.285495	0.136279	0.203225	0.233341	0.70278	0.792037	0.800193	0.322874	0.202903	0.202638	1	1	1	1	1	1
0.394414	0.392705	0.487565	0.486933	0.446043	0.586279	0.57712	0.740292	0.657786	0.45915	0.498855	0.398041	4	4	4	4	4	4
0.326877	0.3646	0.455285	0.506886	0.356762	0.495682	0.554466	0.507613	0.607093	0.428493	0.458882	0.362294	4	4	1	4	1	4
0.197225	0.456856	0.559915	0.23711	0.455044	0.119688	0.564684	0.498253	0.723819	0.627556	0.240555	0.329903	4	4	4	4	4	4
0.125483	0.243223	0.257556	0.092542	0.426477	0.794058	0.66958	0.349194	0.81106	0.681138	0.184145	0.204268	4	4	4	4	4	4
0.153139	0.168599	0.158285	0.14615	0.303809	0.76293	0.205664	0.643972	0.740484	0.622659	0.153709	0.170285	2	2	2	2	2	2
0.209346	0.270763	0.367624	0.362048	0.330832	0.22311	0.530217	0.765093	0.788868	0.555002	0.200951	0.201881	4	4	1	1	4	4
0.22311	0.212712	0.163977	0.119836	0.0619587	0.370259	0.352313	0.315976	0.355467	0.348008	0.390558	0.230692	1	1	2	1	1	1
0.142857	0.196228	0.306915	0.285011	0.365904	0.155435	0.19683	0.434111	0.712921	0.71572	0.226247	0.220257	1	1	1	1	1	1
0.439133	0.454812	0.464865	0.565629	0.573376	0.790203	0.779687	0.730599	0.75841	0.710788	0.556522	0.508727	4	4	4	4	4	4
0.193394	0.218526	0.00958466	0.216086	0.164906	0.292435	0.78753	0.818511	0.652918	0.170966	-0.084824	-0.107597	2	2	2	2	2	2
0.146473	0.183837	0.261957	0.109314	0.171103	0.660908	0.65617	0.235018	0.77945	0.730496	0.217731	0.188431	4	4	4	4	4	4
0.169766	0.14	0.082224	0.0801105	0.532768	0.640856	0.666065	0.130806	0.663271	0.598301	0.160749	0.0837004	4	4	4	4	4	4
0.210943	0.191393	0.281423	0.22263	0.264473	0.133245	0.74265	0.621337	0.781957	0.653217	0.197113	0.170807	2	2	2	2	2	2
0.11855	0.132201	0.0947012	0.120856	0.104194	0.75065	0.653155	0.468606	0.749113	0.624013	0.157978	0.161853	1	1	1	1	1	1
0.191749	0.222581	0.0237316	0.0715066	0.683831	0.71324	0.425729	0.637397	0.731771	0.638439	0.253617	0.160011	4	4	4	4	4	4
-0.12	-0.00473613	0.0418042	0.0991068	0.153693	0.0485269	0.0648415	0.14928	0.285966	0.181943	0.0435707	0.150725	2	4	2	1	1	1
0.293931	0.325926	0.240777	0.298615	0.289023	0.436861	0.424961	0.255275	0.26087	0.245626	0.248884	0.392126	4	4	1	4	1	4
0.597954	0.594194	0.525624	0.59435	0.602845	0.621006	0.690865	0.531185	0.635005	0.604983	0.626536	0.57325	4	4	4	4	4	4
0.250194	0.515597	0.634591	0.589468	0.634638	0.0299897	-0.150336	0.146046	0.371737	0.336646	0.416548	0.390538	4	4	4	4	4	4
0.304933	0.312086	0.437073	0.555484	0.662542	0.765047	0.760556	0.671704	0.743893	0.60026	0.609827	0.452474	3	3	3	3	3	3
0.622438	0.660065	0.428478	0.304936	0.629926	0.63832	0.72382	0.697503	0.688754	0.638376	0.665264	0.64411	1	4	1	4	1	1
0.205135	0.328319	0.351947	0.307878	0.289442	0.0912936	0.745882	0.723669	0.71131	0.22448	0.248148	0.253476	4	4	1	4	1	4
0.208705	0.230081	0.276739	0.0683272	0.270561	0.186663	0.70318	0.752662	0.776363	0.286601	0.179001	0.176072	1	1	1	1	1	1
0.635074	0.630582	0.56779	0.449612	0.573565	0.708345	0.713869	0.687439	0.667951	0.59961	0.68076	0.671564	4	4	4	4	4	4
0.175171	0.209284	0.286938	0.325416	0.109512	0.138531	0.583995	0.630657	0.758556	0.663216	0.172211	0.172991	1	1	1	1	1	1
0.17358	0.175525	0.0723321	0.155228	0.362299	0.732106	0.623994	0.677593	0.780055	0.627645	0.154606	0.155958	4	4	4	4	4	4
0.176184	0.175373	0.262203	0.289034	0.317394	0.293715	0.678066	0.789521	0.782126	0.558782	0.18682	0.190555	1	1	1	1	1	1
-0.0031746	0.0279297	-0.108434	0.0666667	0.101004	0.53429	0.803846	0.745016	0.720109	0.286337	0.108732	0.0514874	1	1	1	1	1	1
0.561983	0.617397	0.76729	0.712277	0.670949	0.0602755	0.0103882	0.0962121	-0.0979667	0.113199	0.759892	0.737077	4	4	4	4	4	4
0.168398	0.145495	0.106959	0.214595	0.329253	0.764057	0.561701	0.441399	0.745179	0.573713	0.191957	0.16125	2	2	2	2	2	2
0.208936	0.229378	0.273729	0.123786	0.195667	0.517359	0.545062	0.176565	0.741431	0.689674	0.195394	0.191345	4	4	4	4	4	4
0.189819	0.310683	0.0881489	0.0365064	0.312925	0.299629	0.759607	0.793491	0.686066	0.218381	0.189217	0.208115	1	4	1	1	4	1
0.192416	0.218355	0.131066	0.0650739	0.767835	0.791314	0.593481	0.501649	0.837431	0.641141	0.200863	0.179916	4	4	4	4	4	4
0.198002	0.293529	0.152856	0.0865385	0.104149	0.649402	0.716433	0.632079	0.79556	0.496452	0.108211	0.117014	3	1	3	1	3	1
0.313531	0.388188	0.408362	0.185753	0.185346	0.799451	0.76601	0.616157	0.605263	0.584685	0.289708	0.284925	3	3	3	3	3	3
0.274932	0.30821	0.261168	0.234214	0.295572	0.399379	0.502027	0.474352	0.497194	0.426041	0.468183	0.413762	1	1	1	1	1	1
0.308152	0.391963	0.312423	0.307136	0.318024	0.215491	0.754863	0.711534	0.785695	0.500887	0.26257	0.229358	1	1	1	1	1	1
0.170149	0.633544	0.786893	0.68981	0.0128411	-0.040566	-0.100597	0.0189194	-0.157143	0.00920598	0.126895	0.181019	1	1	1	1	1	1
0.136168	0.189477	0.0812616	0.0985957	0.706312	0.751482	0.39265	0.70922	0.774908	0.653262	0.184069	0.185787	4	4	4	4	4	4
0.285618	0.372617	0.385437	0.312366	0.234723	0.243308	0.681558	0.685447	0.693394	0.326005	0.298701	0.279361	3	3	3	3	3	3
0.521543	0.544271	0.561621	0.606734	0.612403	0.709391	0.72949	0.592746	0.711006	0.678607	0.700531	0.578986	3	3	3	3	3	3
0.421145	0.550612	0.531425	0.434497	0.435444	0.429981	0.624112	0.619709	0.540771	0.559272	0.330177	0.326749	1	1	1	1	1	1
0.298851	0.31725	0.486461	0.691366	0.789828	0.812301	0.740729	0.737058	0.779872	0.707721	0.417035	0.338742	1	4	1	1	4	4
0.178158	0.370832	0.201468	0.110564	0.285603	0.673855	0.633161	0.313191	0.716997	0.652661	0.182371	0.213031	2	2	2	2	2	2
0.114223	0.157515	0.152632	0.0784502	0.658472	0.75684	0.598289	0.477362	0.814993	0.635884	0.162342	0.194001	4	4	4	4	4	4
0.0971272	0.0613993	0.0324826	-0.111111	0.0826786	-0.0211685	0.712996	0.64477	0.799644	0.63219	0.162107	-0.0233281	1	1	1	1	1	1
0.31875	0.421471	0.354935	0.147457	0.120573	0.180379	0.815719	0.810592	0.79886	0.463684	0.213904	0.220092	4	4	4	4	4	4
0.206237	0.377154	0.365854	0.217193	0.510135	0.775526	0.554461	0.648949	0.754859	0.649727	0.24711	0.209877	1	4	1	1	4	1
0.244903	0.356052	0.503024	0.186083	0.131619	0.330501	0.807746	0.81593	0.794899	0.692338	0.132014	0.126303	1	1	1	1	1	1
0.286828	0.37931	0.713073	0.684985	0.704444	0.554804	0.757034	0.733749	0.697432	0.653463	0.478652	0.257238	4	4	4	4	4	4
0.248606	0.505659	0.650899	0.515	0.334293	-0.00323142	0.139162	0.00705533	0.010101	0.0613465	-0.189189	0.124284	2	2	2	3	3	2
0.118724	0.229279	0.53288	0.215589	0.220048	-0.181042	0.120282	0.338048	0.250477	0.162578	0.318744	0.34408	4	4	4	4	4	4
0.179715	0.170391	0.0721336	0.0834097	0.592474	0.774282	0.69445	0.458704	0.833606	0.689966	0.168787	0.163043	1	4	1	1	4	1
0.144147	0.166434	0.0917048	-0.0689906	-0.0395984	0.0333745	0.35722	0.681338	0.755911	0.581609	0.118841	0.0035461	4	4	4	4	4	4
0.0485714	0.0391945	0.0945905	0.00485044	0.094351	0.123457	0.109685	0.100726	0.121148	0.106051	0.088515	0.0724214	2	2	2	2	2	2
0.281785	0.424869	0.367642	0.0871921	0.341606	0.0851467	0.686829	0.654028	0.665366	0.250591	0.200097	0.222061	1	1	1	1	1	1
0.105537	0.107383	0.0709721	0.0773962	0.0936383	0.168132	0.208264	0.181038	0.131783	0.213212	0.104406	0.0815006	1	1	1	1	1	1
0.342122	0.345625	0.435188	0.482921	0.654098	0.713849	0.698749	0.693479	0.681084	0.652014	0.526661	0.342005	2	2	2	2	2	2
0.219736	0.367479	0.377609	0.123596	0.140187	0.242402	0.756146	0.776071	0.730947	0.280647	0.228987	0.207823	1	1	1	1	1	1
-0.0537975	-0.0113298	0.0830696	0.0330212	0.156593	0.099631	0.211958	0.211697	0.184012	-0.0344828	-0.0686164	0.0962706	4	4	4	4	4	4
0.219705	0.446322	0.226631	0.174974	0.59917	0.804395	0.599107	0.685799	0.802099	0.53306	0.390353	0.432813	1	1	1	1	1	1
0.188398	0.234099	0.186585	0.117123	0.501865	0.494498	0.624098	0.710816	0.689865	0.477679	0.22365	0.266547	4	4	4	4	4	4
0.370566	0.362969	0.503404	0.569309	0.675032	0.737657	0.75	0.597173	0.72338	0.599349	0.542607	0.451074	1	1	1	1	1	1
0.217746	0.417864	0.376351	0.113147	0.448276	0.776967	0.63133	0.614762	0.79797	0.604977	0.215663	0.248899	1	4	4	4	4	4
0.144289	0.0406348	0.10643	0.158003	0.0480712	0.140928	0.125711	0.0728376	0.10742	0.0124224	0.0455433	0.0211581	4	4	4	4	4	4
0.525683	0.636137	0.728256	0.638485	0.632766	0.14462	0.232223	0.283934	0.105103	0.236364	0.624117	0.622589	2	4	1	4	1	1
0.173375	0.185459	0.137764	0.190552	0.195029	0.111581	0.429019	0.635825	0.740699	0.571639	0.265663	0.189417	4	4	4	4	4	4
0.206475	0.249115	0.2223	0.151207	0.23488	0.566258	0.584588	0.201559	0.766294	0.724982	0.168902	0.191111	1	1	1	1	1	1
0.189245	0.190052	0.0776739	0.12927	0.736485	0.761765	0.318147	0.679744	0.735697	0.650633	0.177707	0.187832	1	1	1	1	1	1
0.129422	0.167289	0.140584	0.222704	0.164854	0.207419	0.523072	0.658661	0.734195	0.673129	0.205173	0.170879	4	4	4	4	4	4
0.218879	0.336504	0.403136	0.248112	0.0964348	0.145277	0.785677	0.656196	0.724043	0.6285	0.193124	0.151306	1	1	1	1	1	1
0.281897	0.353437	0.255898	0.178961	0.136435	0.480447	0.539113	0.567665	0.688614	0.524496	0.176236	0.147149	1	4	4	4	4	4
0.0606061	0.00664305	-0.00488486	0.0411606	-0.0561014	0.179457	0.795819	0.781655	0.773039	0.364692	0.151398	0.147956	4	4	4	4	4	4
0.216917	0.157895	0.128957	0.0514397	0.0582379	0.518793	0.649297	0.253292	0.767485	0.679961	0.164792	0.165289	1	1	4	1	4	1
0.325687	0.424399	0.575307	0.260758	0.34621	0.374037	0.389264	0.240574	0.694331	0.361943	0.292517	0.156006	3	3	3	3	3	3
0.189741	0.27859	0.197488	0.122086	0.264813	0.690829	0.571048	0.494955	0.756218	0.684846	0.231725	0.233171	2	2	2	2	2	2
0.0600343	0.180822	0.241803	0.365217	0.668445	0.776453	0.50242	0.655914	0.595238	0.529503	0.0618982	0.00924214	2	1	1	1	1	1
0.187778	0.237215	0.308599	0.203514	0.261314	0.672622	0.663125	0.651492	0.593476	0.52026	0.229846	0.18015	4	4	4	4	4	4
-0.00329598	0.0955335	-0.0879849	-0.0565798	0.0568295	0.0855172	0.165148	0.546404	0.684666	0.565645	0.136784	0.105901	1	1	1	1	1	1
0.612475	0.609674	0.637743	0.602606	0.699115	0.729796	0.7151	0.682192	0.719275	0.709091	0.715415	0.641135	4	4	4	4	4	4
0.186779	0.219072	0.162291	0.249233	0.34456	0.297522	0.77309	0.788632	0.706207	0.252468	0.213538	0.202192	1	1	1	1	1	1
0.211977	0.278094	0.400839	0.139478	0.565586	0.769569	0.604046	0.583162	0.810515	0.561981	0.19174	0.240098	3	3	3	3	3	3
0.184831	0.168084	0.0622444	-0.00404494	0.42123	0.756374	0.154189	0.12975	0.768714	0.685624	0.34501	0.173805	3	3	3	3	3	3
0.241315	0.280343	0.349478	0.359847	0.385558	0.287438	0.677907	0.608918	0.694743	0.277909	0.304891	0.267002	1	1	1	1	1	1
0.122545	0.156061	0.296218	0.0374618	0.182015	0.424734	0.747349	0.685348	0.606865	0.30813	0.173045	0.173969	3	3	3	3	3	3
0.534957	0.511557	0.473098	0.607437	0.744766	0.77031	0.732299	0.718902	0.719447	0.703984	0.663841	0.574379	2	2	2	2	2	2
0.167721	0.274207	0.212185	0.111983	0.545274	0.734668	0.215139	0.449867	0.762154	0.589676	0.162791	0.189129	4	4	4	4	4	4
0.300583	0.276119	0.410698	0.546798	0.582022	0.624521	0.578338	0.491113	0.632689	0.477224	0.37145	0.28003	4	4	4	4	4	4
0.177505	0.37154	0.205607	0.128492	0.214967	0.77104	0.251236	0.354454	0.745721	0.641003	0.165093	0.184295	4	4	4	4	4	4
0.223892	0.401715	0.65642	0.479602	0.422492	-0.0632447	0.149403	0.152014	0.0424423	-0.00899032	0.495085	0.544698	4	4	4	4	4	4
0.453535	0.751236	0.797449	0.712457	0.1254	-0.0222262	-0.0630631	-0.0350109	-0.157078	-0.0395154	0.664887	0.710881	4	4	4	4	4	4
0.184039	0.155224	0.136499	0.235294	0.212779	0.729531	0.631252	0.699101	0.777674	0.669755	0.329576	0.163809	4	4	4	4	4	4
0.139073	0.119714	0.104983	0.304318	0.155145	0.339694	0.216787	0.175012	0.120176	0.103659	0.235983	0.0713864	1	1	1	1	1	1
0.191893	0.3122	0.511732	0.185152	0.191667	0.701383	0.133945	0.20945	0.811252	0.72119	0.341446	0.194742	1	1	1	1	1	1
0.222477	0.285133	0.283378	0.231359	0.174471	0.0910722	0.791571	0.567134	0.806768	0.456166	0.19036	0.178794	4	4	4	4	4	4
0.301553	0.429934	0.255699	0.121308	0.631741	0.57225	0.350018	0.766435	0.833015	0.681786	0.209099	0.205372	1	1	1	1	1	1
0.348185	0.386018	0.600509	0.629371	0.610949	0.345512	0.656306	0.628534	0.660485	0.533802	0.553109	0.347465	2	2	2	2	2	2
0.087884	0.0809764	0.144134	-0.190014	0.00887049	0.0582242	0.317353	0.292149	0.58982	0.410575	-0.0148285	-0.107772	1	1	2	2	1	1
0.18709	0.18282	0.0445127	0.17963	0.488033	0.601506	0.671212	0.760895	0.72139	0.61586	0.262853	0.208277	1	1	1	1	1	1
0.157258	0.172932	0.243893	0.22106	0.2905	0.450953	0.330009	0.648019	0.658344	0.580933	0.223773	0.157681	4	4	4	4	4	4
0.198265	0.156436	0.181922	0.240414	0.2357	0.768091	0.634146	0.347686	0.78135	0.648906	0.17231	0.156433	2	4	2	3	2	2
0.261993	0.254591	0.361486	0.0839741	0.469636	0.358067	0.670466	0.784539	0.806518	0.667524	0.301923	0.263066	3	1	3	1	3	3
0.562275	0.565662	0.241261	0.174126	0.118548	0.783307	0.612697	0.647608	0.768083	0.61659	0.181865	0.230117	1	1	1	1	1	1
0.215956	0.255302	0.279712	0.206263	0.272495	0.0987365	0.762856	0.647807	0.769622	0.358392	0.207368	0.21254	2	2	2	2	2	2
0.540357	0.521452	0.612703	0.0908675	0.481903	0.820617	0.793893	0.73156	0.796438	0.649444	0.754868	0.68102	1	1	1	3	3	2
0.178157	0.173558	0.119329	0.130218	0.656144	0.725241	0.555267	0.732291	0.686624	0.620278	0.163301	0.164211	1	2	2	1	1	1
0.235263	0.299874	0.301306	0.199532	0.284074	0.18356	0.765733	0.782387	0.814126	0.506615	0.176471	0.157671	4	4	4	4	4	4
0.52994	0.529915	0.573869	0.643575	0.768632	0.769231	0.722151	0.700212	0.740358	0.695197	0.650022	0.522478	1	1	1	1	1	1
0.153311	0.190023	0.175038	0.192793	0.722807	0.756206	0.5683	0.211394	0.659766	0.563392	0.178595	0.191556	4	4	4	4	4	4
0.144127	0.175922	0.276238	0.158394	0.151003	0.492929	0.794632	0.744012	0.720995	0.309027	0.274453	0.220435	2	2	2	2	2	2
0.229069	0.467144	0.560228	0.152051	0.241143	0.35844	0.785714	0.784423	0.758567	0.432012	0.212847	0.212743	1	1	1	1	1	1
0.208086	0.266162	0.333114	0.335878	0.304449	0.641283	0.776928	0.752381	0.650079	0.348231	0.338154	0.217829	4	1	4	1	4	4
0.411465	0.431222	0.559471	0.361418	0.616589	0.663265	0.731131	0.628347	0.730054	0.59811	0.67646	0.508675	1	4	2	4	4	4
0.156332	-0.113001	-0.10201	-0.209589	-0.0306483	-0.00145138	0.400154	0.78534	0.807557	0.543959	0.101518	0.104247	4	4	4	4	4	4
0.02244	-0.0207125	0.0497238	0.0431373	0.0353019	0.172589	0.686375	0.792902	0.783165	0.545783	0.19348	0.177999	3	3	3	3	3	3
0.534143	0.213889	0.294377	0.141439	0.238047	0.492047	0.756965	0.749333	0.765277	0.53886	0.210498	0.195951	2	2	2	2	2	2
0.158422	0.196947	0.137022	0.105093	0.0513113	0.0649666	0.403161	0.696919	0.767914	0.628284	0.0957684	0.104167	1	1	1	1	1	1
0.208812	0.279344	0.212385	0.225403	0.27797	0.214347	0.442771	0.776552	0.772667	0.62146	0.197772	0.194585	1	1	1	1	1	1
0.379791	0.405328	0.357765	0.153712	0.182344	0.220868	0.77047	0.714511	0.719791	0.23414	0.153058	0.157382	2	2	2	2	2	2
0.173145	0.200736	0.15112	0.108893	0.216876	0.771372	0.65839	0.33758	0.762577	0.631288	0.196204	0.138798	1	1	1	1	1	1
0.165852	0.193881	0.355397	0.327621	0.338462	0.356576	0.758669	0.796164	0.685817	0.340529	0.290576	0.199851	4	4	4	4	4	4
0.604376	0.725691	0.769024	0.542516	0.240166	-0.0444566	-0.133729	0.0289376	-0.162904	-0.0550678	0.742547	0.754578	4	1	4	4	4	4
0.231962	0.140651	0.126408	0.160781	0.0994796	0.100178	0.765599	0.701973	0.799195	0.651229	0.253095	0.160138	4	4	4	4	4	4
0.320626	0.453193	0.413303	0.352505	0.238613	0.427875	0.834419	0.728978	0.69413	0.244733	0.242857	0.212903	3	3	3	3	3	3
0.233559	0.415385	0.349698	0.182576	0.471551	0.74213	0.596975	0.631683	0.813094	0.593322	0.220287	0.274839	1	1	1	1	1	1
0.178414	0.215247	0.295337	0.18848	0.250266	0.230629	0.701774	0.708026	0.741968	0.594997	0.241633	0.192044	4	4	4	4	4	4
0.167888	0.182472	0.0541761	0.151153	0.678364	0.730691	0.373802	0.451663	0.716021	0.581408	0.170625	0.182001	1	1	1	1	1	1
0.118289	0.115922	0.129223	0.202256	0.239278	0.655623	0.552561	0.297378	0.795035	0.617489	0.152351	0.172159	4	4	4	4	4	4
-0.29621	-0.207951	-0.1714	-0.24937	-0.205499	-0.166553	-0.00240674	-0.0763293	-0.19312	-0.134339	-0.319001	-0.264804	4	4	4	4	4	4
0.118339	0.130435	0.297649	0.0842105	0.194372	0.202752	0.755202	0.766077	0.803226	0.511872	0.183032	0.180612	1	1	1	1	1	1
0.375883	0.373744	0.389994	0.551715	0.521941	0.528935	0.619096	0.397421	0.528384	0.366545	0.452654	0.637973	4	2	4	4	4	4
0.0898726	0.13956	0.173181	0.115974	0.394617	0.756128	0.650941	0.290894	0.769828	0.697239	0.164344	0.166795	2	2	2	2	2	2
0.136612	0.125087	0.266106	0.251613	0.305389	0.291523	0.295911	0.31514	0.285523	0.236583	0.165577	0.151198	1	1	3	1	1	1
0.431497	0.49244	0.503833	0.564156	0.456698	-0.0818428	0.158513	0.0632386	-0.101874	-0.0102359	0.664258	0.644094	4	4	4	4	4	4
0.483757	0.460914	0.587417	0.541899	0.667225	0.721908	0.710064	0.674599	0.731928	0.716677	0.686104	0.589517	2	2	2	2	2	2
0.194595	0.311597	0.349352	0.288563	0.259746	0.164884	0.621186	0.682183	0.812185	0.604476	0.196066	0.21354	4	4	4	4	4	4
0.0751933	0.115942	-0.00247402	0.118883	-0.00888889	-0.026523	-0.0547013	-0.0150622	-0.182724	-0.292639	0.122279	0.115179	4	4	4	4	4	4
0.652231	0.661613	0.44434	0.491971	0.757056	0.735383	0.744214	0.699627	0.736294	0.673755	0.682143	0.652051	1	1	1	1	1	1
0.181747	0.196938	0.116226	0.101617	0.226054	0.658063	0.344096	0.19494	0.749106	0.718289	0.177295	0.130112	3	3	3	3	3	3
0.16056	0.176418	0.186102	0.134854	0.24224	0.143588	0.763311	0.570031	0.718362	0.349421	0.202116	0.177982	2	2	2	2	2	2
0.185453	0.358032	0.391689	0.123815	0.54728	0.776728	0.573711	0.678728	0.817157	0.618205	0.226835	0.29377	2	2	2	2	2	2
0.28927	0.674099	0.755085	0.688281	0.680055	0.0805243	0.0488082	0.0828169	-0.0969957	0.0828426	0.685482	0.681927	1	1	1	1	1	1
0.202413	0.249527	0.289304	0.160596	0.404185	0.640669	0.691311	0.730271	0.744925	0.365626	0.269385	0.250713	1	1	1	1	1	1
0.112137	0.187632	0.0211132	0.0186986	-0.261324	-0.0564636	-0.238777	-0.270833	-0.0726257	-0.262169	0.142857	0.14747	1	1	1	1	1	1
0.258844	0.332521	0.257485	0.219561	0.122656	0.188958	0.624478	0.64376	0.788396	0.252998	0.179008	0.176966	3	4	1	1	1	1
0.218149	0.276353	0.421613	0.251688	0.233593	0.173749	0.280579	0.153144	0.172271	0.123714	0.050805	-0.00728597	1	4	1	1	4	1
0.249443	0.481016	0.374467	0.283245	0.506698	0.102677	0.609938	0.607029	0.592161	0.283877	0.236029	0.225806	2	2	2	2	2	2
-0.091195	0.103185	0.0891304	0.0925536	0.124424	0.14331	0.767259	0.61673	0.774679	0.714746	0.212702	0.193851	4	2	2	4	2	3
0.52518	0.744619	0.599843	0.627594	0.378235	0.217687	0.53322	0.616276	0.770868	0.618275	0.212621	0.198055	1	1	4	1	4	1
0.319986	0.367657	0.298741	0.431573	0.320304	0.553026	0.658476	0.488947	0.538118	0.359719	0.239745	0.245273	1	1	1	1	1	1
0.48542	0.460289	0.494151	0.705963	0.7253	0.764675	0.756317	0.717935	0.707402	0.599313	0.594973	0.531125	4	4	4	4	4	4
0.182689	0.225504	0.199257	0.254902	0.352979	0.296407	0.755399	0.789773	0.69182	0.262514	0.212012	0.204168	1	1	1	1	1	1
0.177112	0.179986	0.166596	0.108696	0.135005	0.229454	0.719677	0.766624	0.779764	0.442606	0.265726	0.228213	2	2	2	2	2	2
0.247036	0.362166	0.355564	0.30885	0.18224	0.251837	0.704431	0.692386	0.698276	0.328784	0.294349	0.223352	2	2	2	2	2	2
0.205362	0.301187	0.379688	0.0817364	0.170976	0.691927	0.65519	0.352522	0.813421	0.740782	0.20873	0.231461	1	1	1	1	1	1
0.184217	0.183735	0.14601	0.160659	0.211903	0.165913	0.554209	0.712608	0.791437	0.562894	0.170884	0.16935	1	1	1	1	1	1
0.131335	0.249568	0.171849	0.110987	0.449208	0.784071	0.590944	0.532262	0.823935	0.691025	0.16404	0.196276	4	4	4	4	4	4
0.226294	0.391039	0.407091	0.152066	0.139342	0.279045	0.838628	0.813963	0.765992	0.453076	0.235556	0.210891	2	2	2	2	2	2
0.304176	0.458943	0.657653	0.283394	0.612848	0.473017	0.725191	0.614934	0.688182	0.400579	0.327972	0.282899	4	4	4	4	4	4
0.345849	0.483175	0.574572	0.616713	0.618567	0.634425	0.799304	0.757728	0.758724	0.567251	0.44996	0.311902	2	2	2	2	2	2
0.0820158	-0.0260022	0.0970588	0.248077	0.368291	0.537464	0.42947	0.553658	0.500797	0.499221	0.345258	0.20629	4	4	4	4	4	4
0.463272	0.460444	0.218809	0.251205	0.293103	0.736424	0.639319	0.303621	0.779368	0.643765	0.206962	0.189655	4	4	4	4	4	4
0.102843	0.135294	0.186857	0.202369	0.213523	0.0921502	0.494023	0.682132	0.776519	0.187354	0.201143	0.183441	2	2	2	2	2	2
0.36094	0.476932	0.57905	0.208734	0.111228	0.654321	0.638473	0.55	0.763936	0.60965	0.389842	0.195916	4	4	4	4	4	4
0.22677	0.371176	0.241703	0.127831	0.239619	0.251439	0.707631	0.716053	0.654069	0.299197	0.236278	0.21859	2	2	2	2	2	2
0.204736	0.321621	0.366488	0.313819	0.213625	0.261654	0.59978	0.630998	0.684803	0.526553	0.213808	0.21791	1	1	1	1	1	1
0.229396	0.321364	0.451215	0.426557	0.456317	0.351388	0.735541	0.731841	0.715169	0.340489	0.330023	0.247042	2	2	2	2	2	2
0.537514	0.703973	0.802652	0.746509	0.689648	-0.0839971	-0.128806	-0.0484489	-0.16143	-0.289199	0.710168	0.738488	4	4	4	4	4	4
0.10089	0.124564	0.0156937	0.140419	0.244835	0.759544	0.46963	0.487192	0.754747	0.598386	0.150475	0.156725	4	1	4	1	1	1
0.284988	0.304511	0.571532	0.61213	0.685035	0.697114	0.529369	0.424528	0.563731	0.400857	0.430505	0.36017	1	2	1	2	2	2
0.459406	0.466534	0.532878	0.510469	0.639344	0.720283	0.669078	0.664912	0.671401	0.611952	0.61387	0.516879	1	1	1	1	1	1
0.0758899	0.105853	0.129105	0.187065	0.318255	0.394866	0.445887	0.153568	0.150716	0.123492	0.128881	0.0647603	3	3	3	3	3	3
0.22252	0.304374	0.305546	0.300882	0.356432	0.233288	0.615182	0.717536	0.719891	0.498636	0.253521	0.268441	1	1	4	1	4	1
0.0890005	0.103374	0.148443	0.126729	0.185107	0.203747	0.18781	0.152935	0.201896	0.166615	0.188037	0.131236	2	2	2	2	2	2
0.206801	0.19639	0.105634	0.153492	0.135987	0.178582	0.173438	0.181842	0.180286	0.135151	0.191147	0.155646	1	1	1	1	1	1
0.573253	0.700619	0.60678	0.493213	0.418412	0.595162	0.235596	0.639454	0.588614	0.252201	0.332553	0.549357	4	4	1	4	4	4
0.0789324	0.1606	0.337594	0.250404	0.299242	0.479669	0.47747	0.4	0.464042	0.37465	0.180253	0.122449	2	2	2	2	2	2
0.106557	0.12206	0.116533	0.165359	0.170657	0.782773	0.694593	0.413841	0.790158	0.61948	0.206039	0.155764	4	1	1	1	1	1
0.236396	0.247248	0.201232	0.295681	0.324225	0.485077	0.401066	0.440699	0.33227	0.276252	0.338082	0.374702	4	4	4	4	4	4
0.166667	0.27012	0.145773	0.151123	0.609935	0.652603	0.386364	0.663665	0.823664	0.669417	0.179318	0.175982	3	3	3	3	3	3
0.152941	0.321576	0.683353	0.438843	0.165363	-0.0327067	-0.0986267	0.052035	0.0281192	-0.169296	0.210508	0.308606	1	1	1	1	1	1
0.268071	0.222739	0.340338	0.455064	0.649714	0.729801	0.686994	0.667999	0.699266	0.684947	0.560394	0.354733	1	1	1	1	1	1
0.228088	0.368171	0.324	0.194523	0.1883	0.21141	0.817232	0.759505	0.765261	0.472748	0.236791	0.227851	1	1	1	1	1	1
0.226863	0.310231	0.42017	0.168278	0.205285	0.21269	0.49435	0.591057	0.768744	0.672096	0.587934	0.13922	4	4	4	4	4	4
0.141791	0.200704	0.0655602	0.0193501	-0.0140656	-0.0304698	0.24183	0.584684	0.829657	0.6633	0.216519	0.0962217	1	1	1	1	1	1
-0.163038	0.0479928	0.0311909	-0.00271297	-0.00763359	0.113565	0.316132	0.2059	0.243982	0.0643623	-0.103533	0.0843938	1	1	1	1	1	1
0.181887	0.23659	0.24821	0.107523	0.239658	0.151316	0.671819	0.688533	0.738552	0.326636	0.256002	0.300617	1	1	1	1	1	1
0.323105	0.232301	0.363948	0.308737	0.658369	0.655022	0.679807	0.680786	0.74258	0.215282	0.188395	0.124687	1	1	1	1	1	1
0.445885	0.438202	0.660331	0.604797	0.641514	0.380368	0.65434	0.654469	0.652334	0.572423	0.450177	0.368771	2	2	2	2	2	2
0.549147	0.589436	0.623932	0.604756	0.571624	0.109051	0.150982	0.209459	0.0269461	0.0176236	0.694483	0.716194	1	1	1	1	1	1
0.435275	0.4139	0.433929	0.426362	0.498523	0.551412	0.673857	0.70151	0.714696	0.552448	0.549914	0.404467	3	3	3	3	3	3
0.212274	0.226119	0.329407	0.35814	0.330609	0.219429	0.800147	0.766184	0.696672	0.34058	0.40239	0.287166	2	2	2	2	2	2
0.239107	0.368625	0.20953	0.126891	0.138072	0.378672	0.823124	0.666121	0.779734	0.387471	0.291968	0.222597	4	4	4	4	4	4
0.282282	0.411636	0.375188	0.402463	0.154513	-0.019475	-0.0558912	-0.15634	-0.140414	-0.245779	0.165274	0.228891	1	1	1	1	1	1
0.337139	0.337105	0.305888	0.33856	0.348048	0.401181	0.386526	0.362128	0.409737	0.352189	0.401968	0.351133	1	1	1	1	1	1
0.111933	0.101779	0.0910911	0.0977354	0.0845392	0.110943	0.0674779	0.0573828	0.0818298	0.0598007	0.0710744	0.0806583	2	2	2	2	2	2
-0.173308	-0.144372	-0.166208	-0.0957576	0.0467997	0.104586	0.154998	0.671108	0.745859	0.6176	0.0632754	-0.0876404	1	1	1	1	1	1
0.40799	0.159912	0.207436	0.114827	0.16453	0.263846	0.831843	0.818295	0.781579	0.396447	0.228445	0.21455	2	2	2	2	2	2
0.19376	0.110507	0.0796813	0.106841	0.0508652	0.746111	0.571003	0.475055	0.798453	0.651673	0.196953	0.158488	3	3	3	3	2	3
0.261338	0.318417	0.46689	0.380795	0.363974	0.319127	0.601162	0.764172	0.764678	0.550954	0.369497	0.359417	4	4	4	4	4	4
0.124339	0.180297	0.137173	0.0617212	0.339258	0.735454	0.149228	0.587824	0.739719	0.607435	0.108097	0.157534	1	1	1	1	1	1
0.2121	0.285903	0.160419	0.132807	0.739642	0.785491	0.527483	0.417715	0.748255	0.631735	0.218591	0.253713	4	4	4	4	4	4
0.253557	0.454483	0.500491	0.098452	0.347628	0.206594	0.737324	0.736382	0.704158	0.23615	0.259099	0.208633	3	3	3	3	3	3
0.211424	0.286439	0.270564	0.1875	0.672594	0.737698	0.656335	0.544039	0.748235	0.59844	0.302752	0.25404	4	4	4	4	4	4
0.33915	0.591316	0.770634	0.665445	-0.085	-0.0435119	-0.226463	-0.0607595	-0.189394	-0.0955236	0.467683	0.517119	4	4	4	4	4	4
0.128734	0.158406	0.0885376	0.142078	0.384104	0.815614	0.142857	0.160996	0.771166	0.731208	0.173443	0.137138	4	4	4	4	4	4
0.616296	0.600476	0.553751	0.468056	0.54775	0.626302	0.620253	0.706001	0.672678	0.585146	0.618501	0.60382	1	1	1	1	1	1
0.262963	0.240871	0.236783	0.312102	0.435309	0.55596	0.647	0.674793	0.625806	0.564978	0.616267	0.527209	4	4	4	4	4	4
-0.312307	-0.393632	-0.167268	-0.0807542	-0.225761	0.131596	-0.227654	-0.279245	-0.269949	-0.296203	-0.38022	-0.270067	4	4	4	4	4	4
0.193794	0.310004	0.405405	0.363461	0.28955	0.306271	0.502011	0.633066	0.709453	0.267293	0.201264	0.188323	2	2	2	2	2	2
0.240678	0.371266	0.362972	0.243218	0.266429	0.261723	0.701563	0.76087	0.672492	0.256534	0.282678	0.242684	1	1	1	1	1	1
0.215954	0.243462	0.229446	0.184263	0.276304	0.709974	0.540913	0.37949	0.447914	0.347357	0.223238	0.21705	2	2	2	2	2	2
0.51773	0.45767	0.497954	0.481406	0.688304	0.755328	0.692002	0.662985	0.746733	0.720915	0.677832	0.540492	4	4	4	4	4	4
0.221762	0.357018	0.268234	0.287366	0.254318	0.36718	0.746524	0.682397	0.469969	0.431187	0.282125	0.231494	1	1	1	1	2	1
-0.152263	-0.213251	0.032282	0.0637382	-0.160834	-0.0618474	-0.0868895	-0.0722961	-0.175601	0.00162987	-0.173709	-0.193	4	4	4	4	4	4
0.179784	0.257926	0.328399	0.226533	0.23934	0.239789	0.65822	0.675355	0.719529	0.620434	0.239575	0.219412	1	1	1	1	1	1
0.171842	0.224952	0.116326	0.162322	0.120455	0.164425	0.698197	0.709294	0.677339	0.262404	0.163528	0.201376	4	4	4	4	4	4
0.184425	0.162523	0.129056	0.142403	0.245328	0.73851	0.638845	0.64	0.703923	0.525304	0.157731	0.123828	4	1	4	2	4	4
0.195967	0.22882	0.303053	0.294671	0.321935	0.389687	0.713706	0.658805	0.699571	0.299739	0.101134	0.0836597	2	2	2	2	2	2
0.196092	0.189136	0.308966	0.270543	0.203083	0.421531	0.69951	0.664188	0.721256	0.330817	0.305576	0.228312	4	4	4	1	1	1
0.365646	0.448425	0.608079	0.660898	0.589456	0.202024	0.695063	0.679548	0.646403	0.546204	0.409711	0.328852	4	4	4	4	4	4
0.21798	0.325162	0.315442	0.0975207	0.261538	0.177346	0.711445	0.673766	0.73375	0.479706	0.215793	0.239772	4	4	4	4	4	4
0.173105	0.230824	0.364243	0.34705	0.353425	0.365782	0.713396	0.77828	0.744936	0.492063	0.218384	0.196101	1	1	1	1	1	1
0.556526	0.625235	0.628995	0.500692	0.634161	0.763543	0.770061	0.725774	0.731319	0.624317	0.593603	0.5852	1	1	1	1	1	1
0.214227	0.260902	0.307008	0.368452	0.231884	0.353956	0.584579	0.730896	0.730984	0.554133	0.238455	0.187166	1	1	1	1	1	1
0.151637	-0.138086	-0.206788	0.155585	0.195778	0.752608	0.699103	0.535584	0.759845	0.643098	0.207765	0.157427	3	3	3	3	3	3
0.208333	0.286084	0.114807	0.134349	0.723942	0.749229	0.444397	0.654931	0.704573	0.610076	0.198839	0.210903	1	1	1	1	1	1
0.289178	0.350859	0.373537	0.391635	0.334887	0.340141	0.704527	0.691935	0.764737	0.340026	0.30767	0.277937	2	2	2	2	2	2
0.152475	0.160505	-0.100281	-0.0250896	0.0882573	0.195231	0.262512	0.616803	0.752791	0.682965	0.174396	0.142957	1	1	1	1	1	1
0.197147	0.281624	0.203804	0.181627	0.466346	0.714912	0.415317	0.375857	0.74041	0.634868	0.206568	0.235376	4	4	1	1	1	1
0.210072	0.293545	0.34867	0.419744	0.412849	0.551689	0.616825	0.58803	0.543216	0.471961	0.412688	0.310787	4	4	4	4	4	4
0.150166	0.179568	0.0922844	0.0912331	0.61787	0.749846	0.560657	0.548853	0.796169	0.615514	0.162404	0.152848	4	1	1	4	4	4
0.170827	0.263762	0.270353	0.0383294	0.221224	-0.229909	0.338662	0.417096	0.832803	0.669884	0.161383	0.170108	3	3	3	3	3	3
0.173735	0.251061	0.260042	0.206682	0.308633	0.206126	0.646119	0.768812	0.707432	0.366781	0.190685	0.260443	1	1	1	1	1	1
0.220288	0.359272	0.411107	0.185278	0.205195	0.370787	0.823389	0.780138	0.725744	0.309757	0.236228	0.249843	3	3	3	1	3	3
0.114754	0.155128	0.288453	0.154778	-0.088946	-0.0416667	-0.131217	0.0445552	-0.0109745	-0.1456	0.143429	0.159231	1	1	1	1	1	1
0.151343	0.123974	0.13172	0.129395	0.153179	0.377026	0.704079	0.664199	0.673102	0.234084	0.150835	0.158095	1	3	2	1	1	1
0.106819	0.184937	0.0662194	0.194444	0.397744	0.760933	0.549504	0.167333	0.788452	0.617949	0.166815	0.159538	2	1	2	1	1	1
-0.0169787	-0.00920117	0.0382003	0.0192308	0.0422826	0.0309278	0.14597	0.0680147	0.0423476	0.0320671	0.0192906	-0.0237877	4	4	4	4	4	4
0.161114	0.178865	0.165041	0.118615	0.33618	0.271322	0.787254	0.415845	0.791273	0.299377	0.2219	0.216443	2	2	2	2	2	2
0.173656	0.203655	0.142234	0.152657	0.369889	0.513981	0.663681	0.721678	0.717964	0.505983	0.194797	0.17757	4	4	4	4	4	4
0.0677146	0.0742706	0.191567	0.116927	0.230707	0.209622	0.20083	0.235689	0.316667	0.293753	0.325792	0.182543	4	4	4	4	4	4
0.560422	0.624309	0.605361	0.674469	0.704063	0.649743	0.766684	0.704136	0.717277	0.635348	0.643326	0.649616	4	4	4	4	4	4
0.211084	0.203552	0.408155	0.145017	0.252541	0.615363	0.60883	0.303647	0.745637	0.685904	0.157617	0.161753	1	1	1	1	1	1
-0.133869	-0.100662	0.0425206	-0.101887	0.114558	0.0317848	-0.00881834	0.100642	0.18306	0.072	-0.0486891	-0.0798946	4	4	4	4	4	4
0.215047	0.291628	0.365261	0.33081	0.144509	0.449088	0.826365	0.706933	0.597199	0.191275	0.187372	0.331063	4	4	4	4	4	4
0.263456	0.328522	0.4	0.374495	0.337895	0.213557	0.495403	0.706336	0.772497	0.615712	0.213224	0.205349	4	4	4	4	4	4
0.169365	0.179665	0.0949168	0.116475	0.775943	0.807281	0.503681	0.623364	0.832911	0.700972	0.183475	0.189802	4	4	4	4	4	4
0.174505	0.217543	0.299851	0.148691	0.177062	0.115152	0.739155	0.742787	0.704966	0.412001	0.21172	0.20434	3	3	3	3	3	3
0.18303	0.231032	0.233513	0.299099	0.674511	0.692083	0.736201	0.666066	0.524942	0.514409	0.327286	0.213218	4	4	4	4	4	4
0.385852	0.426328	0.663962	0.550963	0.62709	0.238329	0.462946	0.441304	0.509934	0.459241	0.295363	0.367418	2	2	2	2	2	2
-0.0901173	-0.0881148	0.0817121	0.0749363	0.108301	-0.230294	0.439686	0.745916	0.809333	0.740807	0.210176	0.186813	4	4	4	4	4	4
0.0208092	0.248509	0.0611621	0.138636	0.332466	0.149621	0.534946	0.65625	0.645491	0.554736	0.191542	0.0723861	4	4	4	4	4	4
0.307465	0.4046	0.407331	0.105519	0.523658	0.753223	0.246055	0.456935	0.774254	0.633127	0.181524	0.177823	1	1	1	1	1	1
0.286701	0.679168	0.755961	0.691521	0.67954	0.0822547	0.0205927	0.0501253	-0.109957	0.0667684	0.697794	0.694732	1	1	1	1	1	1
0.18058	0.216925	0.130902	0.144773	0.408422	0.7698	0.63189	0.491477	0.810275	0.673662	0.170881	0.225215	1	1	1	1	1	1
0.00222058	-0.0266204	-0.0566372	0.001287	0.502762	0.716956	0.763042	0.707911	0.674757	0.397279	0.186192	0.0785199	4	4	4	4	4	4
0.208079	0.372993	0.340283	0.175109	0.420178	0.738095	0.356047	0.590394	0.825328	0.675205	0.213712	0.221893	1	1	1	1	1	1
0.579659	0.601568	0.388183	0.530971	0.66495	0.588306	0.752457	0.688512	0.693965	0.570395	0.663843	0.610369	1	1	1	1	2	1
-0.11828	-0.0763598	-0.0728008	-0.0607689	0.19081	-0.0376606	0.43997	0.649251	0.696861	0.605599	0.153103	0.170632	4	4	4	4	4	4
0.152584	0.363921	0.23282	0.188945	0.0307046	0.179487	0.723422	0.720962	0.747241	0.482084	0.201531	0.188968	4	4	4	4	4	4
0.194624	0.226874	0.309428	0.213848	0.261181	0.742839	0.773159	0.735341	0.685638	0.341463	0.20268	0.346006	4	4	4	4	4	4
0.18653	0.274301	0.328474	0.262032	0.216802	0.312067	0.807648	0.80045	0.748173	0.295229	0.232417	0.131436	2	2	2	2	2	2
0.293103	0.359838	0.599754	0.624459	0.659365	0.416786	0.628412	0.471995	0.511686	0.442868	0.49273	0.318765	1	1	1	1	1	1
0.704632	0.715635	0.491465	0.0802079	0.403098	0.214112	0.736606	0.275993	0.619448	0.200909	0.364834	0.580217	4	4	4	4	4	4
0.482681	0.470611	0.485799	0.645271	0.727452	0.768981	0.72668	0.75663	0.701415	0.589914	0.561486	0.51292	4	4	4	4	4	4
0.408301	0.472206	0.559488	0.508654	0.549056	0.412762	0.40154	0.528145	0.57174	0.433884	0.450147	0.483459	4	4	4	4	4	4
0.206704	0.282723	0.414651	0.337626	0.277688	0.273359	0.831534	0.835738	0.751139	0.239236	0.643664	0.703321	1	1	1	1	1	1
0.186241	0.181882	0.190531	0.0368664	0.731236	0.770388	0.517641	0.676948	0.735023	0.624327	0.187293	0.176694	1	1	1	1	1	1
0.0113418	0.0251667	-0.00208848	0.0971968	0.107474	0.0146115	-0.0227048	0.0746948	0.0391684	0.0392749	0.0456295	0.0453721	2	3	2	3	2	3
0.192704	0.275559	0.273244	0.286531	0.247059	0.216612	0.689555	0.674562	0.791612	0.215909	0.20249	0.195074	1	1	1	1	1	1
0.00191327	0.0976244	0.0280728	0.0135301	0.0633882	-0.00612613	0.00389358	0.105164	0.06586	0.00761697	0.0206649	-0.0196078	2	2	2	2	2	2
0.0779335	0.169104	0.0792123	0.1156	0.116049	0.216072	0.251801	0.169516	0.321479	0.278302	0.265724	0.220098	2	2	2	2	2	2
0.14433	0.171761	0.268253	0.313318	0.38819	0.534663	0.705837	0.766301	0.717675	0.319444	0.274903	0.227653	2	2	2	2	2	2
0.191656	0.188869	0.263563	0.311449	0.377242	0.213408	0.579388	0.727899	0.718814	0.285104	0.234539	0.191657	2	1	1	2	3	2
0.164969	0.242081	0.204918	0.147461	0.591549	0.662283	0.372566	0.525917	0.815032	0.638895	0.181042	0.228564	4	4	4	4	4	4
0.120165	0.242274	0.29553	0.243053	0.318294	0.0620043	0.693784	0.748601	0.753355	0.24554	0.235935	0.22141	2	2	2	2	2	2
0.196491	0.164505	0.156099	0.191071	0.238381	0.758886	0.722869	0.246397	0.747904	0.608604	0.151515	0.131218	4	4	4	4	4	4
0.500445	0.722423	0.596739	0.48512	0.366082	0.0961924	0.141645	0.0752394	0.0297707	0.116473	0.389434	0.525653	4	3	3	4	4	4
0.246421	0.299496	0.405533	0.321414	0.518244	0.40716	0.612389	0.73572	0.712894	0.604354	0.346084	0.216667	4	4	4	4	4	4
0.21468	0.317331	0.364189	0.26326	0.282919	0.236739	0.700469	0.723084	0.719473	0.262678	0.238994	0.242007	1	1	1	1	1	1
0.178331	0.186794	0.0978044	0.131567	0.74465	0.708121	0.340944	0.663462	0.732431	0.625515	0.189001	0.208088	1	4	2	1	1	1
0.148267	0.29326	0.229749	0.15377	0.333075	0.697701	0.69623	0.316271	0.807505	0.650038	0.198132	0.139073	1	1	1	1	1	1
0.092274	0.104864	0.154152	0.121878	0.174046	0.19233	0.157723	0.173646	0.12808	0.108131	0.114294	0.115087	4	4	4	4	4	4
0.20156	0.220408	0.26574	0.270588	0.197674	0.185075	0.453534	0.668767	0.811269	0.591661	0.206667	0.228893	4	1	1	1	1	1
0.356863	0.475995	0.246872	0.326417	0.15478	-0.0596419	-0.0159134	-0.0709849	-0.11604	0.0947007	0.195876	0.306098	4	4	4	4	4	4
0.158394	0.155112	0.220278	0.197628	0.265844	0.170194	0.81578	0.698431	0.675161	0.22445	0.195887	0.208493	1	1	1	1	1	1
0.135223	0.275691	0.161184	0.148568	0.309885	0.705604	0.545362	0.229329	0.786667	0.733333	0.208125	0.252547	1	1	1	1	1	1
0.276472	0.403322	0.523902	0.206768	0.283019	0.575812	0.72307	0.732731	0.557671	0.540312	0.367891	0.274544	2	2	4	2	3	2
0.0620424	0.121302	0.112313	0.163846	-0.11036	-0.100714	-0.199891	-0.103494	-0.0589307	-0.337238	0.0997582	0.106957	1	3	2	1	1	1
0.304636	0.204937	0.191843	0.221904	0.428957	0.675348	0.705849	0.701948	0.704305	0.654384	0.323448	0.312039	1	1	1	1	1	1
0.201779	0.142416	0.0644407	0.161834	0.0989537	0.131152	0.188571	0.234859	0.181481	0.134139	0.126229	0.10689	4	4	4	4	4	4
0.340287	0.683652	0.786684	0.726522	0.0062724	-0.0278617	-0.100238	-0.174111	-0.209772	-0.315663	0.377944	0.452208	1	1	1	1	1	1
0.23137	0.311324	0.32504	0.330874	0.345586	0.301448	0.76557	0.758972	0.762362	0.463571	0.243173	0.244019	1	1	1	1	1	1
0.0571981	0.0439592	0.0361384	0.098874	0.129617	0.0293866	0.0446756	0.0840438	0.057277	0.0740177	0.156892	0.0854626	4	4	4	4	4	4
0.474066	0.49899	0.540453	0.490711	0.582723	0.638564	0.656418	0.301541	0.656492	0.618696	0.6079	0.49355	1	1	1	1	1	1
0.449049	0.710059	0.709009	0.70155	0.532906	0.349089	0.720891	0.804476	0.666734	0.175952	0.360122	0.549064	3	1	2	3	3	3
0.639086	0.748017	0.485449	0.0682248	0.438157	0.250196	0.723634	0.606424	0.60153	0.195028	0.561981	0.694257	2	2	2	2	2	2
0.249441	0.44711	0.357001	0.180753	0.462963	0.158753	0.776476	0.753131	0.763617	0.342487	0.113835	0.303235	1	1	1	1	1	1
0.177812	0.267871	0.332528	0.345039	0.325187	0.337833	0.550201	0.80272	0.721254	0.429417	0.226852	0.234819	1	1	2	1	1	1
0.178074	0.278315	0.264421	0.184621	0.25475	0.154779	0.770606	0.762407	0.723835	0.459581	0.215038	0.220492	2	2	2	4	2	2
-0.113859	-0.13066	0.0223708	-0.0190476	0.168959	0.0814224	0.54926	0.618317	0.764437	0.622842	0.20725	0.224713	4	4	4	4	4	4
0.267372	0.409258	0.386523	0.318766	0.305152	0.151946	0.731641	0.776449	0.717386	0.249502	0.242457	0.261217	2	2	2	2	2	2
0.17975	0.185738	0.0951886	0.121704	0.2528	0.389268	0.557404	0.718381	0.78922	0.668793	0.447961	0.34754	1	1	1	1	1	1
-0.0565371	-0.0530519	-0.162055	0.0204859	-0.0304652	0.0631922	0.780151	0.774306	0.760394	0.379615	-0.0310022	0.0200233	1	1	1	1	1	1
0.65604	0.644836	0.60353	0.689086	0.701829	0.540056	0.747694	0.772567	0.736772	0.657255	0.701132	0.671347	1	1	1	1	1	1
0.155107	0.217676	0.178269	0.091607	0.310086	0.629324	0.295947	0.463043	0.596499	0.547915	0.171406	0.104697	4	4	4	4	4	4
0.430506	0.432214	0.680596	0.662558	0.640791	0.366779	0.745763	0.682728	0.671533	0.570149	0.489483	0.359686	1	1	1	1	1	1
0.200582	0.230226	0.165501	0.10479	0.468053	0.700526	0.589067	0.55617	0.692308	0.545662	0.203534	0.181575	3	3	3	3	2	3
0.107054	0.205995	0.312224	0.168724	0.33427	0.708738	0.729969	0.606061	0.605405	0.487164	0.178803	0.145546	4	4	4	4	4	4
0.667371	0.687586	0.747267	0.70542	0.661	-0.306958	-0.0288184	-0.420737	-0.110218	-0.107649	0.695881	0.744461	1	1	1	1	1	1
-0.0771884	0.102199	0.237541	-0.0418493	0.185625	0.0710472	0.221717	0.686546	0.733093	0.232877	0.223229	0.185339	1	1	1	1	1	1
0.18589	0.216103	0.0993727	0.119277	0.55348	0.682174	0.635648	0.151571	0.733527	0.598556	0.163469	0.189072	4	4	4	4	4	4
0.20236	0.194757	0.195428	0.168353	0.0672963	0.36826	0.615076	0.191843	0.752224	0.686389	0.209386	0.189834	4	4	4	4	4	4
0.115181	0.174795	0.226011	0.231071	0.202136	0.256464	0.762801	0.766627	0.752438	0.622984	0.243266	0.224226	3	3	1	3	1	3
0.160256	0.150259	0.118135	0.232766	0.208858	0.735747	0.582968	0.504829	0.763873	0.608316	0.212101	0.148294	4	4	4	4	4	4
0.248107	0.33826	0.289408	0.312523	0.370677	0.211899	0.795449	0.720681	0.731343	0.449898	0.11858	0.374467	1	1	1	1	1	1
0.221127	0.272887	0.320245	0.177223	0.297971	0.328114	0.691062	0.700724	0.734026	0.423302	0.1608	0.172433	1	1	1	1	1	1
0.0865513	0.215238	0.1471	0.0756881	0.0517711	0.175703	0.782882	0.795148	0.752926	0.351911	0.206725	0.219084	2	2	4	2	3	2
0.265167	0.385405	0.514891	0.557187	0.560093	0.622938	0.67402	0.531985	0.635718	0.478064	0.357669	0.280517	1	1	1	1	1	1
0.162207	0.195088	0.114113	0.172961	0.555295	0.656005	0.180003	0.304686	0.789081	0.704767	0.167171	0.179344	4	4	4	4	1	4
0.189223	0.300282	0.181091	0.161932	0.343927	0.667721	0.666963	0.282795	0.836735	0.609954	0.16338	0.216459	4	4	4	4	4	4
-0.0108366	0.019487	-0.074938	-0.123543	-0.0813397	-0.226139	0.169513	0.131754	-0.0556598	0.0242131	-0.234332	-0.131301	1	1	1	1	1	1
0.181079	0.190387	-0.0475693	-0.167837	0.0867526	0.64847	0.690012	0.652218	0.764658	0.220039	-0.0212766	-0.0756303	1	1	1	1	1	1
0.311467	0.239237	0.248589	0.133721	0.36287	0.606394	0.694826	0.619536	0.689274	0.635182	0.484283	0.333641	2	2	2	2	2	2
0.222511	0.168863	0.27039	0.201123	0.31025	0.167014	0.698343	0.725698	0.727273	0.538837	0.196512	0.17059	4	4	4	4	4	4
0.50778	0.548436	0.593726	0.591061	0.693685	0.769798	0.774011	0.402053	0.735995	0.674419	0.698739	0.593415	3	1	1	3	3	3
0.542078	0.681572	0.546438	0.168289	0.155244	0.0979767	0.764006	0.76792	0.771261	0.535979	0.165049	0.192562	1	1	1	1	1	1
0.20061	0.267747	0.259381	0.190863	0.384262	0.327061	0.642303	0.487515	0.740918	0.454491	0.276721	0.254005	2	2	2	2	2	2
0.254005	0.399889	0.48914	0.445712	0.452612	0.266169	0.745653	0.726934	0.757094	0.525026	0.342073	0.443315	4	4	4	4	4	4
0.212274	0.226119	0.329407	0.35814	0.330609	0.219429	0.800147	0.766184	0.696672	0.34058	0.40239	0.287166	1	4	4	1	1	1
0.17909	0.190279	0.137285	0.131696	0.19967	0.753492	0.602034	0.620533	0.815713	0.658146	0.163475	0.191595	1	1	1	1	1	1
0.118929	0.162528	0.305486	0.487277	0.449206	0.456651	0.634928	0.516578	0.586377	0.347347	0.270874	0.273875	1	3	2	1	1	1
0.458961	0.544257	0.399672	0.215374	0.140297	0.257093	0.598457	0.629079	0.748797	0.601608	0.203151	0.182336	1	1	1	1	1	1
0.283571	0.297584	0.35865	0.331763	0.325191	0.196743	0.693385	0.675121	0.733819	0.243834	0.305327	0.256862	4	4	4	4	4	4
0.39414	0.602649	0.617194	0.589586	0.280412	0.716814	0.747284	0.682744	0.753695	0.508067	0.143783	0.143026	4	4	4	4	1	4
0.111739	0.179742	0.130279	0.140545	0.219812	0.299018	0.711861	0.713321	0.676851	0.20432	0.124302	0.120318	4	4	4	4	4	4
0.164075	0.158871	0.25085	0.293924	0.393635	0.246872	0.738784	0.7904	0.724684	0.301775	0.270826	0.222487	4	4	4	4	4	4
0.688079	0.689633	0.671958	0.68	0.670249	0.796791	0.785361	0.738648	0.737473	0.681511	0.686967	0.680113	1	1	1	1	1	1
0.300531	0.460048	0.46271	0.178326	0.182406	0.242745	0.790395	0.713487	0.756492	0.288247	0.197628	0.191648	2	1	1	2	2	2
0.203323	0.282344	0.357827	0.270729	0.254297	0.294787	0.681663	0.761083	0.672508	0.234863	0.206487	0.207983	4	4	4	4	4	4
0.205037	0.348726	0.411123	0.061147	0.590304	0.680368	0.403838	0.41012	0.816163	0.640017	0.205936	0.239184	1	1	1	1	1	1
0.178571	0.244492	0.281951	0.183144	0.156784	0.428248	0.797475	0.660086	0.667876	0.277672	0.283656	0.209913	4	4	4	4	4	4
0.350185	0.386579	0.384899	0.139788	0.394166	0.582052	0.692876	0.564945	0.559987	0.440488	0.439655	0.402023	4	4	4	4	4	4
0.17358	0.266456	0.23852	0.0803136	0.542914	0.689134	0.629246	0.450549	0.814525	0.606983	0.217894	0.285118	1	4	2	1	1	1
0.414787	0.680875	0.627356	0.460266	0.212785	-0.0435678	0.78304	0.734136	0.768867	0.321543	0.142792	0.313707	1	1	1	1	1	1
0.363384	0.245101	0.265651	0.324595	0.53871	0.671875	0.669021	0.68047	0.704348	0.676056	0.606919	0.452606	2	2	2	2	2	2
0.115051	0.339922	0.187572	0.18732	0.111989	0.0433249	0.0367059	-0.080134	-0.199405	0.0740325	0.182353	0.23646	1	1	4	4	1	4
0.17039	0.160454	0.0174948	-0.160294	-0.00729282	0.0860377	0.677856	0.781906	0.81857	0.691095	0.163224	0.143223	3	3	3	1	3	3
0.53225	0.544084	0.558966	0.543119	0.651476	0.675569	0.75	0.695593	0.726286	0.683363	0.653994	0.538529	4	4	4	4	4	4
0.198542	0.259848	0.305121	0.32539	0.290368	0.235524	0.654359	0.709882	0.628557	0.270754	0.251941	0.249095	2	1	2	1	1	1
0.212432	0.219776	0.180532	0.202675	0.644841	0.185756	0.651447	0.702483	0.737098	0.662409	0.227285	0.209354	1	1	1	1	1	1
0.131282	0.146667	0.215304	0.228081	0.270892	0.201284	0.239463	0.213149	0.303327	0.259978	0.280397	0.173093	2	2	2	2	2	2
0.277618	0.36173	0.397308	0.469521	0.716365	0.793287	0.573832	0.723367	0.687141	0.638576	0.437097	0.221851	3	3	3	1	3	3
0.299462	0.153716	0.363922	0.412831	0.534262	0.380315	0.603199	0.558791	0.649547	0.584721	0.568341	0.286481	4	4	4	4	4	4
0.110799	0.0401438	0.159875	0.186949	0.187843	0.088588	0.333333	0.409865	0.734921	0.644027	0.285875	0.204731	1	1	1	1	1	1
0.142765	0.186608	0.184515	0.485191	0.121407	0.139891	0.101027	0.0634594	0.128616	0.0790609	0.0770363	0.0798538	4	4	4	4	4	4
0.179613	0.166507	0.253197	0.322862	0.308908	0.214507	0.719392	0.7278	0.602996	0.271233	0.230096	0.181668	1	1	1	1	1	1
0.226471	0.285504	0.277164	0.149495	0.0247367	0.445019	0.339367	0.342713	0.791933	0.685341	0.221818	0.180988	3	3	2	3	2	3
0.191051	0.337972	0.344502	0.1192	0.158579	0.236997	0.819177	0.800221	0.789131	0.536217	0.228571	0.227926	1	1	4	2	1	2
0.236051	0.256757	0.584371	0.624086	0.692703	0.402159	0.600136	0.413245	0.388298	0.348544	0.373503	0.343158	4	4	4	4	4	4
0.152526	0.150806	0.145189	0.161353	0.202673	0.10252	0.719765	0.595689	0.695355	0.263297	0.225348	0.199783	1	2	1	2	2	2
0.209113	0.247431	0.405814	0.200614	0.253805	0.274422	0.433333	0.722108	0.791472	0.668484	0.211421	0.175468	4	4	4	4	4	4
0.172904	0.216547	0.277461	0.211857	0.148022	0.15874	0.801463	0.766614	0.762156	0.456108	0.170833	0.185092	4	4	4	4	4	4
0.446559	0.453659	0.434939	0.569691	0.569103	0.284513	0.151761	0.0665948	0.0864158	0.0718433	0.0537741	0.072956	1	1	1	1	1	1
0.162121	0.189926	0.233855	0.279647	0.343878	0.339378	0.300342	0.325726	0.370094	0.327308	0.291534	0.229748	4	4	4	4	4	4
0.157139	0.143086	0.0916193	0.0987868	0.515082	0.771918	0.679412	0.60871	0.830153	0.703036	0.165718	0.156376	4	4	4	4	4	4
0.18599	0.325125	0.405424	0.109556	0.223652	0.570513	0.715005	0.77243	0.771789	0.40264	0.185725	0.1707	4	4	4	4	4	4
0.409846	0.443576	0.701876	0.690175	0.70089	0.457827	0.756692	0.73336	0.700321	0.637202	0.564869	0.298113	1	1	1	1	1	1
0.147117	0.133846	0.04	-0.113606	-0.0739477	0.0452128	0.69636	0.710177	0.694258	0.35613	0.0981535	0.113469	1	1	1	1	1	1
0.216537	0.22539	0.150448	0.153799	0.233794	0.131181	0.3093	0.658249	0.748356	0.401318	0.211268	0.192172	1	1	4	4	1	1
0.174969	0.187005	0.302079	0.288363	0.265406	0.27558	0.723125	0.691962	0.728312	0.60594	0.218686	0.191898	1	1	1	1	1	1
-0.131478	-0.00942873	0.0153846	0.00774336	-0.0298751	0.187622	0.258793	0.131661	0.1893	0.110814	0.0184984	0.0206327	1	1	1	1	1	1
0.286432	0.364432	0.372611	0.313506	0.274703	0.3026	0.809378	0.719881	0.747748	0.226941	0.261404	0.26053	1	1	4	4	1	1
0.155704	0.236173	0.303538	0.176937	0.322059	0.715556	0.730458	0.584536	0.543495	0.532417	0.16612	0.139111	1	1	1	1	1	1
0.213538	0.210051	0.305357	0.241901	0.292674	0.192717	0.764192	0.79488	0.731736	0.282286	0.219106	0.195067	1	1	1	1	1	1
0.255588	0.465405	0.474441	0.167656	0.17042	0.67631	0.44662	0.407775	0.765258	0.62206	0.44025	0.196291	4	4	4	4	4	4
0.226372	0.309215	0.407216	0.390027	0.330118	0.168148	0.298429	0.722359	0.772898	0.638268	0.226977	0.204812	2	2	2	2	2	2
0.191781	0.239598	0.118227	0.0134069	0.0363693	0.16828	0.669309	0.775886	0.742218	0.514701	0.179503	0.164047	4	4	4	4	4	4
0.460993	0.468464	0.50021	0.560724	0.589684	0.724984	0.75163	0.579341	0.722518	0.673724	0.646164	0.515085	3	2	2	1	1	2
0.342475	0.647463	0.715242	0.616331	0.347869	0.145048	0.826418	0.787951	0.775594	0.542464	0.165744	0.201654	1	1	1	1	1	1
0.46271	0.43861	0.493408	0.503043	0.657842	0.739064	0.702931	0.619733	0.683317	0.632089	0.586181	0.435921	4	4	4	4	4	4
0.16778	0.214337	0.320783	0.311464	0.175608	0.162071	0.601942	0.640083	0.717344	0.304475	0.240237	0.191667	1	1	1	1	1	1
0.213346	0.255666	0.299077	0.30528	0.183648	0.317111	0.721963	0.760733	0.605928	0.252655	0.257727	0.28461	1	1	1	1	3	1
0.170463	0.347896	0.389375	0.186033	0.132688	0.754963	0.140275	0.412039	0.821229	0.682234	0.153904	0.207131	3	3	3	3	3	3
0.195046	0.342661	0.349354	0.126176	0.545024	0.769685	0.59137	0.695315	0.813872	0.586044	0.214378	0.244903	2	2	2	2	2	2
-0.0302604	-0.0419397	0.0380165	-0.137333	-0.0375247	0.15894	0.795606	0.675299	0.732089	0.404887	0.14904	0.0216904	2	3	2	3	2	2
0.537626	0.538524	0.494487	0.512656	0.57175	0.686332	0.697436	0.662833	0.688807	0.559956	0.589421	0.537296	1	1	1	1	1	1
0.438384	0.487734	0.497147	0.437904	0.558604	0.723757	0.740431	0.613522	0.723398	0.637188	0.557458	0.471274	1	1	1	1	1	1
0.242775	0.323068	0.215134	0.08352	0.186735	0.217666	0.782685	0.502382	0.752483	0.314085	0.227992	0.211123	1	1	1	1	1	1
0.151444	0.215833	0.0352682	0.161648	0.152609	0.305678	0.255444	0.666083	0.770828	0.689502	0.198024	0.195449	4	4	4	4	4	4
0.153813	0.483583	0.685772	0.539076	0.637529	-0.152205	-0.151515	-0.115245	-0.161207	0.00547945	0.174483	0.299425	2	2	2	2	2	2
0.282328	0.373855	0.405184	0.248647	0.355577	0.206535	0.73747	0.632962	0.743092	0.463811	0.286474	0.273555	3	3	3	3	3	3
0.32402	0.385922	0.461912	0.322487	0.33463	0.412449	0.461562	0.404056	0.62875	0.538368	0.591563	0.428256	4	4	4	4	4	4
0.185515	0.255747	0.290938	0.212372	0.271472	0.275612	0.447986	0.726182	0.805233	0.630576	0.184764	0.183612	1	1	1	1	2	1
0.248531	0.343195	0.35509	0.363368	0.345388	0.202353	0.762254	0.751221	0.718537	0.545752	0.252781	0.298377	4	1	1	4	4	4
0.159332	0.346741	0.29536	0.0697256	0.687455	0.717865	0.268722	0.572917	0.720713	0.610342	0.171004	0.194096	1	1	1	1	1	1
0.197213	0.275403	0.150927	0.169569	0.24259	0.733741	0.225928	0.627891	0.7835	0.556263	0.19012	0.174104	4	4	4	4	4	4
0.520125	0.563468	0.359707	0.595687	0.740875	0.698389	0.73308	0.661936	0.67619	0.617423	0.628333	0.590658	1	4	1	3	1	1
-0.0814419	-0.0114823	0.0114251	0.107884	-0.0137131	0.0878244	0.450609	0.599371	0.738937	0.592187	0.0262391	0.0393276	1	1	1	1	1	1
0.185841	0.343865	0.134503	0.131214	0.247132	0.727612	0.538462	0.655606	0.825673	0.701567	0.192132	0.186824	1	1	4	1	1	1
0.342685	0.32215	0.424592	0.474135	0.616915	0.418159	0.754226	0.696467	0.694926	0.56339	0.526092	0.390141	1	1	1	1	1	1
0.668064	0.682792	0.66808	0.692541	0.683453	0.819738	0.771233	0.753382	0.747853	0.666023	0.663551	0.698871	3	2	2	2	2	2
-0.0721154	-0.103327	-0.137931	-0.0667614	0.172638	0.0736493	0.280392	0.387695	0.802997	0.715159	0.0786699	-0.100908	4	4	4	4	4	4
0.238205	0.442701	0.340036	0.0480741	0.276918	0.145173	0.771584	0.752461	0.747894	0.294204	0.221436	0.199002	1	1	1	4	1	4
0.22038	0.298569	0.315789	0.164671	0.204271	0.749153	0.739632	0.641304	0.307468	0.295022	0.280148	0.245765	1	1	1	1	1	1
0.0837044	0.0951097	0.125592	-0.213992	0.0303384	0.156812	0.639224	0.611934	0.65621	0.595327	0.0362258	-0.125575	1	3	4	3	4	4
0.414974	0.497207	0.483715	0.284547	-0.16018	-0.0652442	-0.230239	-0.058256	0.0561941	-0.0209546	0.331977	0.343629	1	1	1	1	1	1
-0.110204	0.00505334	0.0941704	-0.0493506	0.0277342	-0.0112327	0.210879	0.751456	0.770181	0.613912	0.104965	0.0314557	2	2	2	2	2	2
0.214627	0.396685	0.326516	0.245121	0.201336	0.374165	0.805928	0.783476	0.762732	0.356896	0.325473	0.201313	4	4	4	4	4	4
0.173684	0.155146	0.0871369	0.224052	0.255771	0.757937	0.597698	0.476465	0.786882	0.626803	0.183463	0.15144	1	1	1	1	1	1
0.222754	0.31665	0.293314	0.118816	0.257019	0.298533	0.681687	0.744996	0.7677	0.305706	0.278689	0.228452	1	1	1	1	1	1
0.244378	0.299917	0.450944	0.234827	0.266005	0.523945	0.757408	0.664571	0.597307	0.288502	0.247469	0.174492	2	2	2	2	2	2
0.146908	0.204922	0.29776	0.158701	0.272727	0.219735	0.761916	0.776835	0.730243	0.254568	0.223513	0.192641	1	1	1	1	1	1
0.194229	0.103596	0.0379041	0.0987868	0.566719	0.771946	0.685734	0.277055	0.835854	0.656644	0.14797	0.14	4	1	4	4	4	4
0.204918	0.283846	0.341973	0.315068	0.463699	0.470626	0.518079	0.567632	0.726773	0.498727	0.376029	0.238901	3	3	3	3	3	3
0.22382	0.395455	0.423762	0.162724	0.176035	0.154566	0.797406	0.803501	0.787304	0.544624	0.218133	0.260923	1	1	1	1	1	1
0.195208	0.287616	0.0502959	-0.0613421	0.10333	0.189335	0.740837	0.797603	0.765797	0.460452	0.258076	0.216975	2	4	2	1	4	4
0.0929398	0.0843571	0.151159	0.109618	0.152805	0.183735	0.148194	0.246079	0.264698	0.141264	0.142509	0.0944602	4	4	4	4	4	4
0.225385	0.397985	0.491537	0.58731	0.613105	0.0117515	-0.110368	-0.150039	-0.202605	-0.183529	0.157895	0.226926	1	4	1	1	1	1
0.185291	0.275074	0.540885	0.377329	0.486842	0.226221	0.392713	0.287278	0.186587	0.153368	0.182195	0.217158	4	4	4	4	4	4
0.165248	0.185109	0.192701	0.182443	0.434079	0.586084	0.428186	0.480392	0.811211	0.672032	0.216853	0.223154	1	1	1	1	1	1
0.264375	0.358557	0.360327	0.24474	0.280981	0.557895	0.559374	0.787976	0.689636	0.386255	0.235703	0.243515	2	1	2	2	2	2
0.202703	0.334422	0.422239	0.344948	0.203876	0.438961	0.672458	0.76184	0.731682	0.281553	0.32157	0.26783	4	4	4	4	4	4
0.0729167	0.329555	0.349415	0.545723	0.701484	0.783629	0.497143	0.643704	0.660582	0.637645	0.485203	0.135498	4	4	4	4	4	4
0.28823	0.386151	0.422719	0.38522	0.29708	0.308651	0.687472	0.728856	0.702306	0.525245	0.253503	0.203352	4	4	4	4	4	4
0.488372	0.441176	0.31806	0.578351	0.588328	0.672355	0.686317	0.503778	0.635726	0.547786	0.57456	0.53906	1	1	1	1	1	1
0.177098	0.160966	0.0993529	0.228033	0.166928	0.724512	0.61333	0.735716	0.774517	0.642617	0.187555	0.152607	4	4	4	4	4	4
0.195846	0.180645	0.0918964	0.0907354	0.676497	0.772657	0.723754	0.735129	0.855037	0.707272	0.15758	0.187996	1	1	1	1	1	1
0.16843	0.180831	0.189739	0.168552	0.547309	0.700111	0.598652	0.648512	0.812515	0.634275	0.243438	0.179358	2	1	2	2	1	2
0.117579	0.224542	0.428075	0.452837	0.322703	-0.126193	0.186037	0.19061	0.198384	0.168493	-0.118644	-0.101773	1	1	1	1	1	1
0.0351474	-0.0513419	-0.0257802	0.0730594	0.000752445	0.0826795	0.214886	0.423689	0.747226	0.609547	0.156188	-0.0694037	4	4	4	4	4	4
0.280881	0.361749	0.390636	0.2738	0.176405	0.325243	0.577266	0.767956	0.760171	0.299058	0.294118	0.218372	1	1	1	1	1	1
-0.0157729	-0.000692042	0.122724	0.0637343	0.143822	0.133887	0.16358	0.122783	0.321487	0.358151	0.441417	0.323116	1	1	4	4	1	4
0.412311	0.536849	0.754006	0.673209	0.652728	0.151886	0.0984308	0.171476	-0.0163934	0.174282	0.599433	0.604853	1	1	1	1	1	1
0.460606	0.411335	0.364103	0.434118	0.59643	0.672988	0.709428	0.227667	0.647466	0.614552	0.536162	0.539809	4	4	4	4	4	4
0.180292	0.258206	0.287335	0.233577	0.152277	0.241676	0.353386	0.649123	0.696763	0.422823	0.175	0.147481	4	4	4	4	4	4
0.0952381	0.13283	0.0948396	-0.0577025	0.0363771	-0.00197498	0.743656	0.715693	0.810974	0.660453	0.185671	0.144159	3	4	2	4	2	2
0.194123	0.242477	0.367901	0.269772	0.218634	0.444972	0.731324	0.726619	0.588901	0.364738	0.32355	0.231861	1	1	1	1	1	1
0.290411	0.370595	0.434418	0.507842	0.643601	0.730151	0.686176	0.677364	0.642586	0.569296	0.494675	0.410095	4	4	4	4	4	4
0.27345	0.344788	0.356772	0.131098	0.344524	0.438241	0.731206	0.632321	0.758902	0.377713	0.284502	0.276196	1	1	1	1	1	1
0.186895	0.229756	0.265092	0.273353	0.131219	0.227616	0.7137	0.654962	0.619073	0.258717	0.264425	0.261589	1	1	1	1	1	1
0.338616	0.338583	0.548744	0.626185	0.641554	0.76611	0.731375	0.701245	0.725538	0.700243	0.611052	0.468204	1	1	1	1	1	1
0.181246	0.247573	0.254692	0.251837	0.340668	0.440292	0.655959	0.752591	0.780293	0.237627	0.203252	0.212882	4	4	4	4	4	4
0.547847	0.548979	0.586364	0.557335	0.643547	0.739762	0.404715	0.224232	0.744281	0.689375	0.701452	0.636054	1	1	1	1	1	1
0.158847	0.180481	0.18976	0.120155	0.485155	0.707046	0.605128	0.394191	0.788085	0.645587	0.135236	0.160035	1	1	1	1	1	1
0.374526	0.404223	0.467553	0.528843	0.605649	0.602351	0.519068	0.492958	0.589286	0.458018	0.540078	0.420666	1	1	1	1	1	1
0.165312	0.229457	0.371429	0.350258	0.312119	0.153736	0.746334	0.779697	0.72361	0.328467	0.208979	0.184679	3	2	2	2	2	2
0.21496	0.210859	0.320904	0.351202	0.274597	0.213431	0.745416	0.741997	0.783211	0.565132	0.233429	0.207559	1	1	1	1	1	1
0.244147	0.323812	0.35805	0.249298	0.251622	0.796354	0.792606	0.693552	0.668029	0.275079	0.2238	0.205306	1	1	1	1	1	1
0.203721	0.24089	0.122063	0.142788	0.738898	0.788987	0.515586	0.550292	0.83098	0.647891	0.204075	0.196136	4	4	4	4	4	4
0.218499	0.332705	0.438395	0.350447	0.330322	0.330484	0.747783	0.769903	0.759097	0.399452	0.357407	0.301401	1	1	4	4	1	1
0.271204	0.30404	0.590007	0.619957	0.683616	0.589461	0.68928	0.63433	0.655339	0.572727	0.541092	0.305533	4	4	4	4	4	4
0.421148	0.499208	0.197439	0.167775	0.266061	0.809098	0.650312	0.516851	0.796187	0.63014	0.188175	0.240334	1	1	1	1	1	1
0.346763	0.389626	0.560679	0.0601385	0.539894	0.5472	0.53292	0.66375	0.778582	0.601474	0.176413	0.206966	1	1	1	1	1	1
0.178737	0.328108	0.347222	0.274059	0.444765	0.232608	0.699241	0.768459	0.717461	0.43163	0.205735	0.189003	2	2	2	2	2	2
0.248622	0.212985	0.327008	0.353729	0.385925	0.458498	0.472396	0.501484	0.315436	0.296426	0.265258	0.270797	2	2	2	2	2	2
0.174204	0.20645	0.323221	0.321045	0.353122	0.37804	0.743603	0.775581	0.721747	0.227134	0.22774	0.202581	1	1	1	1	1	1
0.280389	0.448125	0.443105	0.26676	0.196456	0.748455	0.681159	0.505269	0.749087	0.669132	0.197033	0.202818	4	4	4	4	4	4
0.546485	0.501283	0.510877	0.564259	0.683922	0.74548	0.712371	0.66537	0.689495	0.648545	0.627108	0.620045	4	1	1	4	4	4
0.415295	0.216047	0.222043	0.298343	0.51777	0.718873	0.702695	0.689405	0.734723	0.701909	0.60411	0.446009	1	1	1	1	1	1
0.635196	0.634136	0.393709	0.0772567	0.674715	0.533841	0.711642	0.193287	0.700435	0.637701	0.648041	0.639543	2	2	2	2	2	2
0.157098	0.249364	0.295206	0.305887	0.281618	0.321466	0.71898	0.768897	0.708009	0.603483	0.197577	0.186478	4	1	1	4	4	4
0.307613	0.15297	0.211793	0.197652	0.411043	0.594103	0.746074	0.771977	0.783372	0.643435	0.325909	0.202628	1	1	1	1	1	1
0.277522	0.306888	0.329621	0.172771	0.300405	0.353667	0.739256	0.728346	0.671226	0.280892	0.277083	0.297076	4	1	1	4	1	4
0.428914	0.398438	0.518243	0.567988	0.759494	0.743826	0.779792	0.708551	0.721586	0.60805	0.590513	0.506287	1	1	1	1	1	1
0.629762	0.689636	0.702068	0.575055	0.284853	0.176968	0.579823	0.799587	0.747184	0.276339	0.513306	0.588945	1	1	1	1	1	1
0.145054	0.123985	-0.0107527	0.00524246	-0.0360409	-0.0616622	0.230396	0.63523	0.740851	0.693526	0.119965	-0.00269058	2	2	2	2	2	2
0.233798	0.342676	0.336978	0.282317	0.227793	0.186569	0.698805	0.714673	0.805729	0.281508	0.181335	0.173417	2	2	2	2	2	2
0.0550162	-0.0608219	-0.0734043	-0.0871184	0.0739456	-0.0442359	0.118126	0.108521	0.0910209	0.0656814	-0.0720648	0.0116678	4	1	4	4	4	4
0.171583	0.187359	0.145249	0.100306	0.595541	0.762471	0.682743	0.324497	0.800396	0.704918	0.163358	0.16164	1	1	1	1	1	1
0.143339	0.158784	0.562923	0.613678	0.690632	0.415929	0.679076	0.637241	0.621993	0.517995	0.421337	0.270208	2	2	2	2	2	2
0.00277521	-0.0198854	-0.0514286	-0.0271871	0.017607	0.305894	0.627065	0.801271	0.815273	0.434694	-0.13217	0.0580771	4	4	4	4	4	4
0.343784	0.707844	0.258079	0.012709	-0.0653482	-0.275362	0.452875	0.743937	0.774763	0.672793	0.273204	0.178443	4	4	4	4	4	4
0.104127	0.116471	0.101986	0.131416	0.178921	0.744604	0.556854	0.623354	0.800299	0.684944	0.17465	0.171985	1	1	1	1	1	1
0.216037	0.32825	0.393103	0.339806	0.19698	0.173868	0.571653	0.724005	0.723409	0.218051	0.557913	0.57248	1	1	1	1	1	1
0.214486	0.402685	0.181389	0.156516	0.518089	0.762392	0.585859	0.637815	0.839967	0.643924	0.21717	0.22564	1	1	1	1	1	1
0.103887	0.133352	0.12417	0.125287	0.267291	0.70336	0.5872	0.464847	0.747282	0.640681	0.14404	0.149449	4	1	1	1	1	1
0.341218	0.335968	0.536264	0.704686	0.685899	0.693361	0.718022	0.630727	0.691684	0.657219	0.583393	0.458209	4	4	4	4	4	4
0.164861	0.257692	0.344828	0.53601	0.478207	0.420386	0.192932	0.142693	0.256172	0.220339	0.284084	0.256225	2	1	4	1	1	1
0.161758	-0.140379	0.0321361	0.0698943	0.029051	0.0311165	0.153866	0.0676692	0.0996928	-0.0451694	-0.0494624	-0.0675422	1	1	1	1	1	1
0.167579	0.1875	0.270775	0.164429	0.236375	0.248438	0.242699	0.302896	0.395818	0.3512	0.24057	0.164675	2	3	3	3	3	3
0.187414	0.180124	0.0762656	0.0936795	0.262295	0.766124	0.689941	0.597949	0.830443	0.735176	0.201598	0.175041	1	1	1	1	1	1
0.319633	0.402307	0.388766	0.559237	0.479635	0.454342	0.645933	0.585555	0.608145	0.430428	0.351845	0.416749	1	1	1	1	1	1
0.308392	0.415347	0.480538	0.26824	0.236919	0.590338	0.661126	0.717702	0.663593	0.28754	0.32262	0.226292	1	1	1	1	1	1
0.173433	0.14854	-0.0101124	0.110023	0.250533	0.770742	0.0441065	0.16671	0.796268	0.70185	0.187157	0.164638	3	3	3	3	3	3
0.215751	0.315952	0.17942	0.189498	0.307669	0.272554	0.416006	0.692853	0.794688	0.611278	0.205952	0.215267	4	1	2	1	1	1
0.178239	0.247485	0.191645	0.0683746	-0.0258176	0.163551	0.824504	0.79009	0.779969	0.210664	0.0607577	0.0852765	1	1	1	1	1	1
0.233791	0.339253	0.316456	0.00100471	0.234043	0.183223	0.797753	0.740401	0.734419	0.242465	0.205316	0.221021	1	1	1	1	1	1
0.39015	0.367781	0.452372	0.638589	0.663222	0.746941	0.749387	0.586943	0.72796	0.699587	0.63487	0.456346	4	4	4	4	4	4
0.370704	0.268719	0.386815	0.361502	0.534108	0.558105	0.670286	0.646128	0.684841	0.600608	0.586676	0.41749	4	1	4	4	4	4
0.264465	0.357997	0.416272	0.359811	0.295337	0.322569	0.767755	0.794097	0.737908	0.29357	0.35461	0.250959	4	4	4	4	4	4
0.106017	-0.00632467	0.133775	0.00069979	0.0176768	0.139493	0.649884	0.703341	0.73698	0.621577	0.166473	0.155083	4	1	1	2	2	2
0.314455	0.230717	0.313366	0.521965	0.703508	0.762454	0.7462	0.744176	0.727038	0.685047	0.578628	0.395778	1	1	4	1	1	1
0.176761	0.193023	0.225448	0.124318	0.425025	0.349471	0.539572	0.728389	0.542634	0.384525	0.198928	0.185794	1	1	1	1	1	1
0.134881	0.149858	0.164179	0.173386	0.263733	0.371538	0.421878	0.381937	0.449007	0.35985	0.346419	0.241775	4	4	4	4	4	4
0.187798	0.266062	0.294194	0.314327	0.267992	0.109252	0.569868	0.63774	0.770903	0.552095	0.285065	0.286591	1	1	1	1	1	1
0.147348	0.0149095	0.177016	0.171496	0.25694	0.752471	0.707295	0.416054	0.796641	0.660192	0.272673	0.227606	4	4	4	4	4	4
0.190209	0.449464	0.425641	0.175137	0.538499	0.693682	0.673753	0.26049	0.763294	0.575221	0.174465	0.119884	2	2	2	2	2	2
0.217518	0.243053	0.359968	0.111512	0.173928	0.63412	0.650338	0.296552	0.78203	0.678176	0.205253	0.20725	2	2	4	4	1	4
0.117322	0.167683	0.234917	0.149875	0.203094	0.206221	0.732595	0.760303	0.72801	0.524697	0.153909	0.179545	2	2	2	2	2	2
0.587699	0.565825	0.574148	0.532319	0.676708	0.783818	0.775654	0.707261	0.748694	0.712805	0.719252	0.660652	4	4	4	4	4	4
0.140527	0.216064	0.138768	0.136866	0.531376	0.801374	0.662808	0.700403	0.757895	0.620763	0.171993	0.17427	1	1	1	1	1	1
0.287078	0.441315	0.408296	0.204959	0.292614	0.16009	0.702447	0.719461	0.730151	0.239754	0.252983	0.21028	1	1	4	1	1	1
0.209255	0.33724	0.297458	0.125694	0.288505	0.162045	0.680718	0.609535	0.684276	0.414981	0.210822	0.178581	4	4	4	4	4	4
0.165699	0.196385	0.145038	0.130596	0.322767	0.75173	0.651299	0.280512	0.815633	0.618771	0.155628	0.146251	4	4	4	4	4	4
0.215035	0.218315	0.261438	0.192182	0.185733	0.733723	0.676227	0.311231	0.483852	0.406139	0.273483	0.234778	4	4	4	4	4	4
0.0255565	0.0572366	0.0475177	0.111669	0.107143	0.162228	0.0762139	0.131206	0.0923767	0.0679677	0.0569801	0.029877	1	1	1	1	1	1
0.0467372	0.112823	0.100254	0.201424	0.265887	0.289162	0.347319	0.437256	0.328773	0.279156	0.25194	0.158368	1	1	1	1	1	1
0.148409	0.170264	0.217	0.0427163	0.202179	0.269132	0.337599	0.691501	0.770317	0.537697	0.139734	0.119696	1	1	4	1	1	1
0.198913	0.240082	0.127023	0.136155	0.357806	0.153463	0.661793	0.709555	0.642144	0.259114	0.1891	0.191707	4	4	4	4	4	4
0.369579	0.394357	0.535563	0.334064	0.422137	0.630368	0.705044	0.690814	0.707274	0.635477	0.390503	0.264602	1	1	1	1	1	1
0.172177	0.22029	0.244851	0.296181	0.186744	0.37433	0.765169	0.711955	0.740409	0.543106	0.230456	0.19969	1	1	1	1	1	1
0.29581	0.334204	0.530651	0.569944	0.737638	0.771646	0.739239	0.714974	0.705774	0.654762	0.631085	0.431699	4	4	4	4	4	4
0.497236	0.548649	0.729755	0.619098	0.613674	0.376729	0.714286	0.656132	0.672647	0.578977	0.500931	0.321259	1	1	1	1	1	1
0.240431	0.242413	0.315809	0.391332	0.22483	0.397372	0.668157	0.651916	0.746818	0.380505	0.339146	0.31222	4	1	4	4	4	4
0.0764398	0.123297	0.231715	0.183428	0.237698	0.252063	0.254302	0.275844	0.322923	0.240449	0.15064	0.075807	1	3	3	3	3	3
0.176832	0.261021	0.205632	0.161775	0.621406	0.798797	0.597648	0.706479	0.799949	0.523241	0.239078	0.241282	4	4	4	4	4	4
0.099634	0.117532	0.0280736	-0.160584	-0.0815174	-0.0346807	0.679012	0.795103	0.771957	0.656276	0.125558	-0.101484	1	1	4	4	1	1
0.14028	0.15332	0.121325	-0.00156169	0.238575	0.182486	0.673077	0.584194	0.680311	0.216259	0.128884	0.144575	1	1	1	1	1	1
0.37136	0.423227	0.497768	0.497229	0.7182	0.768605	0.723687	0.689934	0.765728	0.724682	0.65387	0.457516	1	1	1	1	1	1
0.104994	0.143109	0.153145	0.13369	0.205634	0.708504	0.678596	0.384306	0.756619	0.64783	0.150685	0.128397	2	2	2	4	3	2
0.21895	0.177732	0.132335	0.241628	0.271825	0.772792	0.625061	0.757867	0.777628	0.64193	0.242581	0.169674	2	2	2	2	2	2
0.209221	0.28347	0.163408	0.215947	0.223242	0.696535	0.653397	0.305817	0.806875	0.686864	0.235452	0.197168	4	4	4	4	4	4
0.363028	0.413202	0.661514	0.652888	0.679981	0.379145	0.728789	0.729886	0.614894	0.546322	0.494546	0.360773	3	3	2	2	3	3
0.452952	0.430794	0.462392	0.570137	0.776585	0.784957	0.754791	0.725452	0.744416	0.716304	0.617569	0.509589	2	2	2	2	2	2
0.171797	0.218227	0.197937	0.058778	0.579516	0.703561	0.467303	0.330989	0.68979	0.581348	0.178176	0.178399	1	4	4	4	1	4
0.193022	0.280562	0.173225	0.115438	0.649456	0.741309	0.457296	0.752722	0.78879	0.61973	0.251991	0.214423	4	4	4	4	4	4
0.508169	0.579468	0.502933	0.240162	0.114885	0.269357	0.775478	0.74543	0.389759	0.227012	0.251963	0.229035	1	1	4	4	1	4
0.471374	0.50738	0.478519	0.415688	0.548638	0.621955	0.615002	0.605964	0.624735	0.550948	0.566019	0.43981	3	4	1	3	4	3
0.130135	0.172881	0.237643	0.207906	0.260968	0.5186	0.272323	0.6409	0.742596	0.626854	0.135359	0.142857	4	4	4	4	4	4
-0.087296	-0.0419236	-0.129959	-0.0763359	0.0241489	0.0199203	0.288224	0.757214	0.771172	0.609157	0.1	0.0174375	4	2	2	1	4	4
0.132031	0.222282	0.307823	0.247807	0.399368	0.352292	0.349277	0.296039	0.415175	0.363314	0.38605	0.265802	4	1	1	4	4	4
0.234605	0.299442	0.4233	0.386871	0.501188	0.579338	0.672185	0.673742	0.654994	0.507937	0.392828	0.285714	1	4	4	4	1	4
0.182048	0.25782	0.310526	0.275714	0.166722	0.620915	0.781297	0.686198	0.590525	0.226841	0.337958	0.269669	1	1	1	4	1	1
0.269593	0.231981	0.248916	0.285223	0.372581	0.364164	0.463199	0.152059	0.317062	0.27619	0.301184	0.352773	1	1	1	1	1	1
0.219182	0.332594	0.31841	0.110187	0.636316	0.659463	0.422037	0.582609	0.823587	0.629931	0.332179	0.326081	4	4	4	4	4	4
0.26526	0.287638	0.305803	0.351845	0.40037	0.371294	0.621026	0.562781	0.599281	0.393544	0.390681	0.262626	4	1	1	4	1	1
0.438172	0.361664	0.449136	0.528968	0.641207	0.716882	0.726005	0.566625	0.713291	0.696519	0.651321	0.546844	1	1	1	1	1	1
0.295973	0.432704	0.479653	0.161616	0.248269	0.413205	0.780917	0.715782	0.703206	0.243675	0.254386	0.252679	1	1	1	1	1	1
0.341982	0.313094	0.315237	0.410472	0.648775	0.728092	0.376836	0.599277	0.670473	0.624778	0.580803	0.463288	4	4	4	4	4	4
-0.0415449	-0.337534	-0.238152	-0.323102	0.0288797	0.0207927	-0.119025	-0.158091	-0.0468691	-0.0273139	-0.158325	-0.0874159	3	3	3	3	3	3
0.641466	0.619263	0.482538	0.581981	0.608587	0.737897	0.7684	0.715479	0.716164	0.666418	0.66908	0.657464	4	4	4	4	4	4
0.17169	0.178459	0.260731	0.0792274	0.201251	0.00977011	0.239107	0.68558	0.827865	0.659542	0.173727	0.16278	1	1	1	1	1	1
0.0363636	0.0481535	0.0580026	0.0997531	0.173955	0.183776	0.139201	0.137953	0.125071	0.122934	0.105103	0.0132802	1	1	1	1	1	1
0.168769	0.154188	0.0859574	0.16661	0.195219	0.776318	0.697121	0.333614	0.80238	0.686933	0.162453	0.173308	2	2	3	2	2	2
0.222193	0.185709	0.198374	0.269896	0.147315	0.128166	0.658981	0.690722	0.773927	0.502407	0.193258	0.217158	1	1	1	1	1	1
0.404324	0.379976	0.511486	0.581566	0.653509	0.672035	0.61257	0.600895	0.691363	0.665428	0.640789	0.520255	2	2	2	2	2	2
0.34464	0.362535	0.467581	0.499569	0.475402	0.213475	0.60073	0.558815	0.653783	0.563001	0.483139	0.418894	2	3	3	2	2	2
0.217973	0.339227	0.0915126	0.172909	0.217337	0.231009	0.368335	0.302757	0.715091	0.254322	0.261603	0.269695	4	4	4	4	4	4
0.135945	0.109878	0.160077	0.179897	0.261261	0.155969	0.664254	0.779183	0.738938	0.215145	0.145817	0.12221	4	4	4	4	4	4
0.556458	0.498807	0.522968	0.587597	0.719309	0.780828	0.719309	0.683329	0.724579	0.573935	0.67197	0.591253	4	4	1	4	1	4
0.00828729	-0.00812065	0.135135	0.0293378	0.0895786	0.089172	0.741651	0.723504	0.776697	0.602529	0.170748	0.151205	4	4	4	4	4	4
0.108702	0.167626	0.185788	0.18779	0.217183	0.0680095	0.288779	0.5575	0.809977	0.708699	0.193244	0.166528	3	2	3	3	3	3
0.183464	0.23498	0.250975	0.0428164	0.440086	0.176967	0.725975	0.749716	0.73314	0.315671	0.224987	0.229288	4	4	4	4	4	4
0.0974359	0.169798	0.107369	0.159696	0.131255	0.0333733	0.632315	0.731944	0.797924	0.582734	0.249465	0.212907	2	2	2	2	2	2
0.419634	0.642971	0.207873	-0.03677	-0.08155	0.110433	0.540942	0.766958	0.783723	0.682975	0.139643	0.144341	2	2	2	2	2	2
-0.0163196	0.00515464	0.0853018	0.13173	0.0715434	-0.00939986	0.0818239	0.17434	0.485237	0.419678	0.229698	0.0414121	1	1	1	1	1	1
0.420438	0.537027	0.579039	0.652148	0.670714	0.216624	0.749398	0.693912	0.681509	0.579526	0.527063	0.473209	1	1	1	1	1	1
0.206255	0.218222	0.364322	0.398536	0.318584	0.749743	0.79486	0.598523	0.392615	0.390287	0.266646	0.260092	1	1	1	1	1	1
0.14734	0.180961	0.268809	0.270146	0.224813	0.162323	0.515224	0.642838	0.75394	0.551941	0.246231	0.215261	4	4	4	4	4	4
-0.00887097	-0.114724	0.0735294	0.0122485	0.130834	0.158703	0.208313	0.136498	0.128261	0.0164425	-0.0341644	0.0994624	4	4	4	4	4	4
0.227302	0.375542	0.3173	0.379975	0.135347	0.140828	0.815931	0.785521	0.755179	0.272871	0.197213	0.205622	1	1	4	4	1	1
0.552	0.598782	0.627891	0.608987	0.703314	0.700838	0.728992	0.716168	0.605875	0.569589	0.593773	0.544161	1	1	1	1	1	1
0.391943	0.476565	0.607882	0.552122	0.531225	0.607996	0.637075	0.563147	0.665925	0.501262	0.39372	0.306176	4	4	4	4	4	4
0.175329	0.15019	0.097171	0.156459	0.425495	0.387927	0.144326	0.35472	0.762287	0.657114	0.175989	0.169376	1	1	1	1	1	1
0.187335	0.228321	0.300158	0.257348	0.236082	0.710157	0.630038	0.460276	0.780009	0.647248	0.178848	0.18617	4	4	4	4	4	4
0.0144928	-0.025641	0.096563	0.0650602	0.288084	0.237101	0.357423	0.699818	0.730289	0.522545	0.171217	0.115951	2	2	2	2	2	2
0.310425	0.296085	0.307388	0.379787	0.281926	0.489295	0.721329	0.645823	0.714993	0.340188	0.436022	0.290248	3	4	3	3	4	4
0.183557	0.196756	0.175601	0.195271	0.392254	0.768595	0.230078	0.677607	0.774425	0.576064	0.169527	0.190932	3	3	3	3	3	3
0.149494	-0.102815	0.0737439	0.120578	0.171921	0.657437	0.686476	0.52407	0.793419	0.672027	0.268966	0.134131	3	3	3	3	3	3
0.610895	0.648682	0.404096	0.570637	0.662913	0.648649	0.670082	0.633058	0.694832	0.628502	0.641242	0.6241	1	1	1	1	1	1
0.248193	0.344733	0.169538	0.222318	0.244553	0.776384	0.21414	0.254494	0.80022	0.725855	0.176955	0.159895	4	4	4	4	4	4
0.274871	0.38232	0.318086	0.291131	0.39838	0.239745	0.784973	0.714638	0.710594	0.290323	0.197668	0.383141	2	2	2	2	2	2
0.403634	0.762186	0.741514	0.680668	0.586624	0.641753	0.6794	0.268227	0.68061	0.673597	0.115038	0.474448	2	2	2	2	2	2
0.481526	0.279726	0.262351	0.332257	0.462632	0.709387	0.675368	0.699201	0.750387	0.674465	0.67513	0.516201	1	1	1	1	1	1
0.428817	0.466935	0.43808	0.371574	0.31706	0.361278	0.355767	0.328481	0.447426	0.433354	0.477651	0.385859	3	3	3	3	3	3
0.535606	0.446183	0.499746	0.375208	0.444444	0.551792	0.574785	0.568672	0.6521	0.585322	0.601121	0.534194	1	1	1	1	1	1
0.183272	0.270999	0.245621	0.14328	0.139716	0.285194	0.529232	0.713533	0.725774	0.375188	0.161182	0.167849	4	4	4	4	4	4
0.173484	0.257231	0.151757	0.18281	0.345376	0.730313	0.332706	0.662084	0.732409	0.548337	0.159883	0.169076	1	4	3	2	4	4
0.157536	0.169212	0.192923	0.0785696	0.215106	0.766033	0.357834	0.277893	0.779941	0.62942	0.161641	0.170338	1	1	1	1	1	1
0.195921	0.291344	0.347027	0.294898	0.305857	0.264629	0.432392	0.652664	0.772468	0.701785	0.211227	0.200477	1	1	1	1	1	1
0.222156	0.303483	0.294451	0.332376	0.395241	0.238268	0.817683	0.761163	0.768421	0.249256	0.19833	0.287348	1	1	4	4	1	4
0.189405	0.218391	0.295807	0.244254	0.189189	0.428571	0.668701	0.748389	0.740132	0.506458	0.18898	0.207884	1	1	1	1	1	1
0.275839	0.459707	0.458307	0.322304	0.327552	0.327886	0.632831	0.789499	0.694773	0.318498	0.263301	0.310664	4	4	4	4	4	4
0.224592	0.331844	0.445273	0.41157	0.411205	0.19724	0.664625	0.774451	0.76	0.28235	0.271879	0.254667	4	4	4	4	4	4
0.259348	0.36849	0.359423	0.120143	0.241471	0.7185	0.654144	0.323977	0.765669	0.702819	0.255981	0.240581	1	1	1	1	1	1
0.191807	0.278365	0.259404	0.0709027	0.263509	0.220014	0.629338	0.776156	0.801357	0.622186	0.201791	0.200118	4	4	4	4	4	4
0.418398	0.36229	0.411424	0.391362	0.567033	0.721736	0.757784	0.605318	0.72491	0.636312	0.616144	0.489087	2	4	2	2	3	2
0.138451	0.200761	0.418929	0.0340136	0.193029	0.00112701	0.29316	0.335041	0.812823	0.582474	0.174685	0.167218	1	1	1	1	1	1
0.245215	0.380459	0.437689	0.47261	0.491326	0.168295	0.755894	0.712015	0.765952	0.486554	0.209222	0.203771	1	1	1	1	1	1
0.0949302	0.150099	0.180235	0.246862	0.128972	-0.066795	0.010104	0.119913	0.245074	-0.0509287	0.0178001	-0.032153	4	4	4	4	4	4
0.0951973	0.0111406	-0.00555011	-0.0251626	0.187715	0.146722	0.47679	0.714898	0.733502	0.602273	-0.0174511	0.10846	3	3	3	3	3	3
0.238759	0.378458	0.596172	0.226284	0.251211	0.307436	0.551271	0.417696	0.757607	0.656339	0.274972	0.313621	2	2	2	2	2	2
0.326677	0.472078	0.242184	0.295796	0.133555	-0.0634633	-0.0135062	-0.0708843	-0.105965	0.0991369	0.183154	0.291769	3	3	3	3	3	3
0.391119	0.580432	0.241728	0.209333	0.233372	0.779987	0.573575	0.67798	0.758796	0.559989	0.189927	0.181022	4	4	4	4	4	4
0.151163	0.187367	0.255892	0.151651	0.172164	0.107422	0.74902	0.755251	0.758941	0.292248	0.216063	0.17134	4	4	4	4	4	4
0.519217	0.46682	0.608137	0.505219	0.684768	0.78237	0.670822	0.711513	0.75	0.731536	0.695666	0.586112	2	2	2	2	2	2
0.274247	0.328734	0.30303	0.304308	0.32613	0.213424	0.62127	0.650732	0.540532	0.357868	0.24625	0.230372	2	2	2	2	2	2
0.103715	0.189655	0.137385	0.0819262	0.206758	0.658773	0.18395	0.615581	0.757619	0.648559	0.114328	0.194852	1	1	1	1	1	1
0.126842	0.214517	0.48575	0.382796	0.0201342	0.000488043	-0.203293	0.119125	-0.148049	-0.282028	0.104478	0.117647	4	4	4	4	4	4
0.187805	0.316009	0.30467	0.125968	0.247891	0.437848	0.742461	0.676286	0.602751	0.318675	0.247942	0.200667	2	2	3	2	1	2
0.15833	0.1715	0.101403	0.131365	0.296527	0.763441	0.578351	0.492974	0.772541	0.609992	0.145643	0.151714	1	1	1	1	1	1
0.394009	0.438919	0.509118	0.62	0.773134	0.777359	0.742149	0.689997	0.701541	0.595786	0.55	0.421333	4	4	4	4	4	4
0.497744	0.518764	0.727909	0.69281	0.660241	0.251043	0.675476	0.689888	0.681917	0.506155	0.610995	0.40884	4	1	4	1	4	4
0.158125	0.1879	0.182609	0.21214	0.281401	0.751111	0.635386	0.328989	0.793819	0.632733	0.133438	0.169789	1	1	1	1	1	1
0.273459	0.264061	0.250389	0.0736778	0.407928	0.589517	0.617668	0.237231	0.410797	0.207143	0.159131	0.170912	4	4	4	4	4	4
0.571688	0.69728	0.557753	0.582514	0.520171	0.361261	0.632672	0.664979	0.673596	0.322408	0.41412	0.498513	2	2	2	2	2	2
0.166629	0.190146	0.0583832	0.211852	0.214286	0.745242	0.632205	0.506667	0.756313	0.591641	0.151163	0.165093	4	4	2	4	1	4
0.18821	0.265275	0.176248	0.0736818	0.752377	0.73368	0.662196	0.74994	0.748923	0.610403	0.191205	0.187814	4	4	4	4	4	4
0.574361	0.575247	0.547106	0.483956	0.560584	0.729379	0.692624	0.701192	0.711521	0.641522	0.650726	0.599125	1	1	1	1	1	1
0.489849	0.442333	0.47441	0.530182	0.648538	0.717496	0.729216	0.732106	0.699594	0.643139	0.616079	0.510878	4	4	4	4	4	4
0.0361887	0.165061	0.207846	0.10695	0.0894235	0.56922	0.638677	0.646256	0.628924	0.575945	-0.136069	-0.0597303	4	4	4	4	4	4
0.248534	0.304135	0.371407	0.141663	0.355632	0.799673	0.794945	0.378132	0.63769	0.561477	0.368499	0.259422	4	4	4	4	4	4
0.387109	0.411091	0.485384	0.157876	0.576307	0.73228	0.740455	0.669291	0.723706	0.637181	0.503361	0.436984	1	1	1	1	1	1
0.192104	0.325417	0.184028	0.126045	0.465821	0.797107	0.347511	0.573424	0.815976	0.637848	0.239019	0.21066	4	4	4	4	4	4
0.371538	0.403604	0.427676	0.406662	0.509294	0.60774	0.639825	0.58474	0.661585	0.526217	0.523019	0.409567	3	3	3	3	3	3
0.162533	0.249239	0.0442215	0.0926199	0.349982	0.697451	0.337683	0.662289	0.724702	0.605561	0.171828	0.194005	1	1	1	1	1	1
0.524295	0.55786	0.505771	0.0729823	0.307867	0.361027	0.567693	0.642689	0.745428	0.615655	0.181689	0.16285	4	2	4	4	4	4
0.266886	0.321179	0.703105	0.699038	0.707006	0.553608	0.770499	0.742586	0.698795	0.630045	0.561878	0.298851	4	4	4	4	4	4
0.22685	0.333532	0.363245	0.268796	0.365959	0.421384	0.769231	0.735596	0.731722	0.298475	0.23129	0.242481	1	4	1	4	1	1
0.143085	0.225955	0.0978007	0.151101	0.241835	0.705998	0.760832	0.658284	0.347189	0.34767	0.132246	0.0974699	1	1	4	2	1	1
0.257367	0.288382	0.384399	0.386648	0.219239	0.246349	0.713914	0.748649	0.746991	0.508616	0.299904	0.243147	4	4	4	4	4	4
0.196193	0.304223	0.100587	0.115005	0.759835	0.786283	0.585545	0.613181	0.810222	0.674583	0.233433	0.200196	1	1	1	1	1	1
0.197005	0.482306	0.289694	0.298891	0.49695	0.545863	0.633625	0.527314	0.669502	0.29336	0.269452	0.331638	1	1	1	1	1	1
0.175938	0.271702	0.26997	0.237838	0.306506	0.400488	0.65309	0.612466	0.645774	0.295909	0.208034	0.184825	1	1	4	1	1	1
0.58199	0.449314	0.672352	0.716385	0.688287	0.713294	0.766456	0.490629	0.759662	0.696043	0.726973	0.609893	1	1	1	1	1	1
0.152888	0.115124	0.279343	0.344171	0.168283	0.173828	0.81296	0.720438	0.778062	0.654228	0.185579	0.183448	1	1	1	1	1	1
0.19084	0.215702	0.574441	0.666406	0.701684	0.565936	0.760899	0.733411	0.687154	0.619244	0.220588	0.190922	4	4	4	4	4	4
0.167738	0.256881	0.241781	0.188624	0.594574	0.613282	0.653353	0.356025	0.776599	0.571885	0.2135	0.20953	4	4	4	4	4	4
0.184669	0.236264	0.142036	0.216307	0.246125	0.76552	0.660271	0.607595	0.775612	0.63339	0.176979	0.174624	1	4	1	4	1	1
0.184544	0.212237	0.387144	0.290715	0.292084	0.155798	0.754869	0.761331	0.73638	0.372076	0.226885	0.182454	1	1	1	1	1	1
-0.0369099	0.0879776	-0.0263158	-0.0729121	0.186813	0.686229	0.784913	0.783917	0.736199	0.55228	0.595185	0.235013	4	4	4	4	4	4
0.173737	0.149727	0.140667	0.188181	0.242294	0.741018	0.637503	0.232206	0.739806	0.701777	0.169686	0.159304	1	1	1	1	1	1
0.527104	0.548366	0.584633	0.093604	0.67444	0.7525	0.738363	0.682128	0.72033	0.616117	0.613793	0.495068	4	4	4	1	4	4
0.197198	0.212963	0.397054	0.377358	0.418047	0.396421	0.735609	0.749534	0.65297	0.512221	0.225869	0.183171	4	4	4	4	4	4
0.337852	0.376133	0.688304	0.662797	0.688394	0.530589	0.75251	0.727613	0.698529	0.622291	0.180992	0.229503	2	4	1	2	1	1
0.217176	0.24442	0.153893	0.108728	0.657246	0.727986	0.688776	0.377459	0.362897	0.330204	0.263936	0.217803	3	3	3	3	3	3
0.683457	0.668917	0.643617	0.581662	0.702138	0.773481	0.78377	0.754552	0.729319	0.673882	0.695948	0.706919	1	1	1	1	1	1
0.331898	0.544649	0.723983	0.636756	-0.0203611	-0.0404579	-0.0721721	0.134511	-0.167883	-0.287934	0.530857	0.569892	1	1	1	1	1	1
0.33991	0.343434	0.355424	0.30571	0.314249	0.3561	0.370191	0.326561	0.34293	0.300385	0.30774	0.307575	2	2	2	2	2	2
0.172982	0.2615	0.172671	0.0635264	0.125777	0.198309	0.704126	0.700958	0.662825	0.295863	0.159574	0.182041	3	3	2	3	3	3
0.425734	0.413527	0.533283	0.570329	0.664977	0.726231	0.731871	0.0928137	0.725869	0.688338	0.650704	0.473923	4	4	4	4	4	4
0.15492	0.157053	0.113152	0.142613	0.156716	0.236724	0.54558	0.601749	0.668356	0.288517	0.144189	0.194099	2	2	2	4	2	2
0.138672	0.261825	0.468184	0.497379	0.546745	0.808048	0.233078	0.741408	0.72429	0.696833	0.435746	0.122265	1	1	1	1	1	1
0.428236	0.418557	0.517436	0.461217	0.616127	0.678788	0.694991	0.689741	0.720588	0.634409	0.610438	0.52324	4	4	4	4	4	4
0.137417	0.263994	0.204936	0.356832	0.153929	-0.00464294	0.182409	0.0582897	0.00999001	0.0841428	0.126657	0.0255736	4	1	1	4	4	4
0.258553	0.381745	0.35486	0.292661	0.308448	0.225635	0.675613	0.782015	0.66752	0.277617	0.199108	0.212678	4	4	4	4	4	4
0.26118	0.351789	0.533682	0.392361	0.423674	0.138019	0.718623	0.71774	0.74882	0.464826	0.206328	0.198399	4	4	4	4	4	4
0.184217	0.154162	0.0865929	0.0608273	0.216283	0.72319	0.230463	0.503847	0.747458	0.642633	0.151716	0.149558	1	1	1	1	1	1
0.341731	0.457417	0.334088	0.302976	0.337369	0.319279	0.67511	0.662531	0.742271	0.503285	0.289825	0.23227	2	2	2	2	2	2
0.102405	0.131783	0.279344	0.269904	0.298635	-0.0421931	0.0427532	0.0294292	-0.0206612	-0.260429	-0.123392	0.0734266	2	2	2	2	2	2
0.140018	0.563708	0.645819	0.63897	0.621866	-0.013785	0.0420076	0.0791171	-0.155405	0.00941347	0.685176	0.693117	1	1	1	1	1	1
0.174839	0.267801	0.434783	0.353579	0.254792	0.19279	0.754279	0.745033	0.797586	0.518243	0.202555	0.202226	1	1	1	1	1	1
0.592621	0.557404	0.4131	0.244556	0.711417	0.684677	0.691471	0.706488	0.704686	0.646382	0.633821	0.596963	1	1	1	1	1	1
0.291254	0.380237	0.228779	0.134996	0.571097	0.706964	0.336434	0.492453	0.796746	0.675457	0.206084	0.212925	1	1	1	2	1	1
0.223436	0.204735	0.292588	0.334961	0.404414	0.254495	0.662941	0.715798	0.69077	0.500373	0.217972	0.216682	1	1	4	1	1	1
0.345543	0.400081	0.475814	0.528515	0.664373	0.628282	0.726156	0.628542	0.623472	0.579576	0.556568	0.470701	3	3	3	3	3	3
0.150758	0.211516	0.195266	0.155995	0.400143	0.697706	0.630275	0.263793	0.762005	0.638745	0.196716	0.190385	1	1	1	1	1	1
0.174944	0.233999	0.391119	0.133734	0.242587	0.743222	0.754312	0.682825	0.724495	0.657039	0.443371	0.184466	4	4	4	4	4	4
0.185757	0.315465	0.0953192	0.135785	0.426729	0.718237	0.430085	0.646262	0.813421	0.616129	0.198637	0.180301	1	4	4	1	1	1
0.171934	0.0191147	0.0587901	0.134217	0.174339	0.721887	0.692272	0.524803	0.801447	0.676934	0.297474	0.150975	1	1	4	1	4	1
0.273986	0.394383	0.233406	0.254987	0.560614	0.216964	0.774303	0.689736	0.79432	0.561567	0.241262	0.248231	4	4	4	4	4	4
0.216234	0.26967	0.317647	0.316252	0.231893	0.221319	0.739391	0.747	0.792354	0.638697	0.25282	0.230769	1	1	1	1	1	1
0.200752	0.333093	0.255036	0.148311	0.206189	0.251497	0.599181	0.787497	0.766348	0.285927	0.227273	0.192164	1	1	4	1	1	1
-0.0638642	-0.00160256	0.0188925	-0.0878256	0.0491718	0.0109456	0.434412	0.729663	0.746692	0.650315	0.0607577	0.202686	4	4	4	4	4	4
0.110111	0.105922	0.15942	0.179047	0.23923	0.493906	0.627163	0.350775	0.753409	0.690465	0.293787	0.12036	2	2	2	2	2	2
0.221259	0.367402	0.292726	0.136983	0.408496	0.197421	0.809213	0.756501	0.755513	0.300031	0.244139	0.237437	1	1	1	1	1	1
0.215226	0.482503	0.747133	0.675762	0.241257	-0.0366948	-0.0710594	0.0831626	-0.171492	-0.154418	0.391188	0.482993	4	1	4	4	4	4
0.293503	0.43019	0.398661	0.26035	0.275068	0.260079	0.696067	0.7595	0.62574	0.236475	0.239617	0.213205	1	1	4	4	1	4
0.193121	0.205265	0.263203	0.2481	0.183116	0.111398	0.780488	0.761188	0.788229	0.49901	0.175238	0.189257	2	2	2	2	2	2
0.210824	0.247834	0.0830296	0.140333	0.398451	0.689456	0.782571	0.711573	0.654639	0.546455	0.250447	0.205624	4	4	4	4	4	4
0.549584	0.542695	0.533256	0.570415	0.611709	0.700784	0.710222	0.62784	0.740359	0.706389	0.701914	0.63413	1	1	1	1	1	1
0.157766	0.21051	0.221858	0.0940171	0.4243	0.767042	0.339388	0.557101	0.827024	0.591869	0.165162	0.165855	2	3	2	2	2	2
0.167271	0.236702	0.36895	0.378505	0.524559	0.197553	0.621284	0.737482	0.724672	0.313752	0.212861	0.25632	4	4	4	4	4	4
0.212476	0.373443	0.291977	0.126494	0.367563	0.207741	0.786354	0.748313	0.752459	0.30718	0.219481	0.244154	4	4	4	4	4	4
0.246154	0.218107	0.367154	0.12758	0.173565	0.487377	0.73913	0.630505	0.708804	0.21221	0.244246	0.210253	3	3	3	3	3	3
0.201339	0.164504	0.0356693	0.160483	0.10772	0.200517	0.669681	0.782798	0.714668	0.266667	0.109939	0.134226	1	1	1	1	4	1
0.353739	0.335697	0.372016	0.327974	0.342308	0.379275	0.576039	0.508527	0.527035	0.337554	0.403576	0.320058	4	4	4	4	4	4
0.258662	0.292605	0.448454	0.519839	0.68604	0.684755	0.68231	0.633588	0.67013	0.632972	0.493962	0.318362	3	3	3	3	3	3
0.143288	-0.0988764	-0.000962001	0.228658	0.222038	0.775393	0.677156	0.524852	0.793346	0.667316	0.201855	0.156329	2	2	2	2	2	2
0.197796	0.249155	0.372416	0.238522	0.268139	0.655859	0.611602	0.343378	0.754013	0.583921	0.262605	0.308479	4	4	4	4	4	4
0.136534	0.2116	0.327118	0.14934	0.627648	0.760326	0.261409	0.502289	0.750963	0.622688	0.173077	0.213633	4	4	4	4	4	4
0.164646	0.185007	0.107427	0.164983	0.598726	0.782448	0.391753	0.670848	0.763578	0.631411	0.152025	0.147493	1	4	1	1	1	1
0.338278	0.3552	0.097109	0.119894	0.182681	0.212392	0.796857	0.697136	0.732743	0.252959	0.0580524	0.102354	3	3	4	3	4	4
0.220126	0.315505	0.196924	0.176305	0.648817	0.739168	0.590371	0.5378	0.740674	0.64827	0.230536	0.202703	4	4	4	4	4	4
0.225524	0.348084	0.392829	0.20869	0.1069	0.533117	0.826484	0.77558	0.75051	0.329032	0.207928	0.185376	2	2	2	2	2	2
0.179109	0.211961	0.259441	0.182905	0.203567	0.239304	0.74514	0.789154	0.77167	0.388438	0.198286	0.2	4	4	4	4	4	4
0.205294	0.304415	0.327103	0.185446	0.19684	0.196773	0.804041	0.771795	0.729888	0.306169	0.22586	0.210175	2	2	2	2	2	2
0.209608	0.354142	0.387903	0.135751	0.402558	0.748833	0.61348	0.437563	0.784578	0.62703	0.231065	0.254844	1	1	1	1	1	1
0.20172	0.268833	0.435919	0.339898	0.259536	0.197719	0.687984	0.675862	0.722283	0.54339	0.24222	0.216571	4	4	4	4	4	4
0.619085	0.597892	0.635351	0.119477	0.680869	0.798755	0.587253	0.728579	0.794452	0.392332	0.775116	0.421616	1	4	4	1	1	1
0.453671	0.447417	0.458377	0.512343	0.722267	0.786851	0.763094	0.743169	0.754364	0.627837	0.621302	0.553851	1	1	1	1	1	1
0.186548	0.28052	0.262909	0.0929615	0.0969773	0.142752	0.42329	0.76294	0.723937	0.597618	0.163064	0.176852	1	1	1	1	1	1
0.213777	0.332889	0.371407	0.353597	0.418598	0.521876	0.705899	0.688538	0.736051	0.296515	0.243283	0.205515	2	2	2	2	2	2
0.06408	-0.0138539	0.0323599	-0.036635	-0.00679432	0.136709	0.43897	0.669926	0.723819	0.614892	0.160874	0.149383	4	1	4	4	1	1
0.219535	0.24889	0.273786	0.229095	0.192425	0.754937	0.686782	0.348974	0.768849	0.646707	0.230072	0.179784	1	1	1	1	1	1
0.165784	0.18578	0.0987654	0.0923545	0.755791	0.790224	0.5562	0.557081	0.828807	0.685061	0.176761	0.173176	4	4	4	4	4	4
0.130435	0.167513	0.0600235	0.055146	0.0138334	0.184278	0.13862	0.329941	0.771485	0.651424	0.211219	0.193631	1	1	1	1	1	1
0.113387	0.150841	0.0647482	0.00627803	0.214052	0.564474	0.5827	0.627275	0.631684	0.462642	0.425953	0.310924	4	4	4	4	4	4
0.526854	0.500726	0.547309	0.57293	0.68747	0.773226	0.710742	0.717984	0.696467	0.597135	0.646105	0.546177	2	3	2	3	3	3
0.148005	0.272784	0.326859	0.192692	0.225032	0.671855	0.772443	0.654532	0.448054	0.48517	0.334129	0.188326	3	4	2	3	2	2
0.46914	0.4801	0.574198	0.607553	0.6621	0.686139	0.729714	0.665661	0.719068	0.685962	0.617953	0.489101	1	1	1	1	1	1
0.051963	0.209372	-0.0916828	0.0358043	0.323199	0.219407	0.655141	0.554441	0.588712	0.586207	-0.166348	-0.0827858	1	1	1	1	1	1
0.170162	0.212628	0.245077	0.173581	0.195364	0.156858	0.249061	0.194074	0.269058	0.275033	0.273903	0.212081	3	3	3	3	3	3
0.19268	0.179555	0.255904	0.209804	0.252884	0.639396	0.676105	0.429698	0.788987	0.632643	0.315458	0.185491	4	4	4	4	4	4
0.359821	0.477477	0.464885	0.0985194	0.238515	0.387981	0.695389	0.771729	0.672718	0.292946	0.284824	0.285835	4	1	1	1	1	1
0.171149	0.223301	0.174004	0.169963	0.662252	0.709029	0.553885	0.566489	0.788428	0.633718	0.199269	0.229991	4	4	4	4	4	4
0.159938	0.391959	0.397552	0.0974686	0.490997	0.762025	0.687726	0.147611	0.732301	0.668532	0.18429	0.203531	1	4	1	1	1	1
0.235969	0.295985	0.292988	0.165307	0.274279	0.285758	0.719813	0.503755	0.701214	0.266431	0.334686	0.293911	4	2	4	4	1	4
0.664716	0.703066	0.614887	0.582449	0.469306	0.487768	0.711538	0.683068	0.391759	0.375519	0.366886	0.480562	4	2	4	4	2	4
0.204322	0.410405	0.226147	0.0872557	0.645871	0.675499	0.609833	0.453546	0.81194	0.641848	0.191513	0.241046	4	4	4	4	4	4
0.200238	0.175608	0.184226	0.237555	0.315343	0.371308	0.295597	0.280522	0.264714	0.238604	0.281369	0.266906	1	1	1	1	1	1
0.324506	0.199469	0.247098	0.117893	0.202532	0.443415	0.583604	0.614862	0.757746	0.276096	0.225519	0.208211	4	4	4	4	4	4
0.518062	0.49744	0.565341	0.655009	0.790315	0.790805	0.774977	0.670081	0.721033	0.6568	0.678189	0.518313	1	1	1	1	1	1
0.168868	0.136999	0.0964268	-0.0980114	-0.0449889	-0.0245558	0.738819	0.785043	0.805203	0.60525	0.138743	-0.0170068	4	4	4	2	2	2
0.176579	0.204891	0.144054	0.0513196	0.161071	0.166947	0.80631	0.764678	0.731455	0.269132	0.275679	0.206322	4	4	4	4	4	4
0.137002	0.173638	0.0789474	0.127462	0.545433	0.801546	0.108014	0.209925	0.776231	0.71827	0.18674	0.126631	4	4	4	4	4	4
0.326392	0.335781	0.474931	0.38662	0.595792	0.641777	0.725642	0.626801	0.675082	0.516667	0.478408	0.335734	1	1	4	1	1	1
0.215124	0.174764	0.256081	0.26202	0.140407	0.269841	0.777425	0.348734	0.736957	0.277976	0.184125	0.161074	1	1	1	1	1	1
0.677531	0.708118	0.626522	0.592994	0.500133	0.632114	0.691896	0.695533	0.603151	0.524538	0.492254	0.536269	2	2	2	2	2	2
0.271372	0.316987	0.279062	0.15838	0.283427	0.167149	0.80416	0.767007	0.750753	0.519075	0.229718	0.226966	1	1	1	1	1	1
0.649854	0.66839	0.658351	0.516683	0.668712	0.717098	0.74701	0.754119	0.723311	0.663599	0.656096	0.661132	4	3	4	4	4	4
0.38104	0.316079	0.306432	0.404451	0.531751	0.401181	0.537555	0.560262	0.528379	0.312792	0.386146	0.327148	4	4	4	4	4	4
0.207281	0.236364	0.160542	0.178583	0.316847	0.725112	0.349884	0.66247	0.734767	0.546392	0.15687	0.166377	1	1	1	1	1	1
0.339267	0.34822	0.431818	0.295818	0.435712	0.340617	0.476388	0.438547	0.492838	0.239763	0.414154	0.372687	4	4	4	4	4	4
0.204522	0.268332	0.162155	0.0615207	0.680982	0.750051	0.312941	0.409107	0.747929	0.47667	0.194573	0.190682	2	2	2	2	2	2
0.434965	0.458891	0.575997	0.601514	0.658774	0.689032	0.667899	0.710638	0.692366	0.609553	0.656224	0.517835	2	2	2	2	2	2
0.142729	0.2218	0.348192	0.317479	0.276704	0.192086	0.602023	0.772011	0.751962	0.645504	0.209897	0.18593	4	1	4	1	4	4
0.170142	0.252541	0.279149	0.275591	0.357993	0.12324	0.647727	0.764049	0.79085	0.50712	0.216251	0.218243	3	3	3	3	3	3
0.228534	0.445455	0.379688	0.119327	0.510758	0.785538	0.556325	0.585419	0.787643	0.618027	0.240525	0.304658	1	1	1	1	1	1
0.180381	0.275034	0.0836685	0.0954401	0.290132	0.651556	0.645407	0.22449	0.72816	0.647177	0.334689	0.160954	2	2	2	2	2	2
0.0705882	0.138833	0.125767	0.108532	0.219747	0.233393	0.262432	0.320904	0.212935	0.193096	0.146758	0.134707	3	3	2	3	3	3
0.365198	0.399843	0.541209	0.432615	0.3801	0.385934	0.612753	0.544629	0.619624	0.367036	0.274286	0.230444	1	1	4	1	1	1
0.373225	0.318774	0.271318	0.501726	0.503617	0.680597	0.718936	0.6	0.690758	0.611328	0.564298	0.454311	1	1	1	1	1	1
0.0874372	0.0813094	0.11578	0.173517	0.356755	0.440695	0.432906	0.244602	0.248719	0.134899	0.101864	0.064231	1	1	1	1	1	1
0.134665	0.231552	0.375056	0.174338	0.190576	0.551504	0.698151	0.363363	0.79673	0.643564	0.187558	0.107471	1	1	1	1	1	1
0.193007	0.245133	0.0674683	0.0791511	0.0706676	0.103673	0.753469	0.635672	0.739482	0.267817	0.264191	0.253144	3	1	3	3	1	3
0.196486	0.236671	0.248857	0.21804	0.257197	0.407303	0.71602	0.721393	0.676363	0.304482	0.198856	0.209768	1	1	1	1	1	1
0.175349	0.14166	0.133768	0.139934	0.163592	0.283447	0.696646	0.676507	0.674054	0.266873	0.212968	0.223272	4	4	4	4	4	4
0.266623	0.324567	0.253286	0.252619	0.276316	0.496742	0.731474	0.75767	0.762641	0.160508	0.169503	0.149184	1	1	4	4	1	1
0.233062	0.409372	0.294312	0.151394	0.362328	0.224498	0.767468	0.780248	0.779211	0.322053	0.231266	0.257928	1	1	1	1	1	1
0.310449	0.356522	0.195079	0.0957798	0.144692	0.724588	0.746047	0.6475	0.351043	0.348765	0.243039	0.297284	2	1	1	2	1	1
0.383669	0.483891	0.454856	0.248391	0.274845	0.303708	0.135409	0.573988	0.764918	0.631068	0.168476	0.130878	4	4	4	4	4	4
0.205811	0.29635	0.359854	0.121693	0.355625	0.712768	0.760378	0.709062	0.494345	0.4039	0.167948	0.175372	2	2	2	2	2	2
0.168445	0.162682	0.110303	0.0510118	0.337423	0.747449	0.677214	0.310047	0.781192	0.655137	0.174614	0.159167	1	1	4	1	1	1
0.205322	0.244364	0.342723	0.472563	0.35331	0.291463	0.687206	0.709731	0.686989	0.295243	0.272779	0.234593	1	1	1	1	1	1
0.237418	0.396534	0.101439	0.140105	0.646878	0.72352	0.486569	0.736373	0.80005	0.535226	0.246469	0.262419	1	1	1	1	1	1
0.208127	0.307376	0.29002	0.163765	0.190713	0.157875	0.645394	0.704016	0.705142	0.347518	0.152832	0.157107	1	1	1	1	1	1
0.206207	0.285976	0.254367	0.0636053	0.217576	0.0971331	0.822165	0.783176	0.804555	0.265057	0.213607	0.215131	4	4	4	4	4	4
0.190871	0.258286	0.181989	0.031127	0.177338	0.139201	0.805226	0.771856	0.733779	0.22822	0.261626	0.251541	4	4	4	4	4	4
0.194661	0.207342	0.375776	0.29886	0.393478	0.19708	0.634545	0.70151	0.617809	0.288008	0.295697	0.204097	3	3	2	3	3	3
0.521889	0.604618	0.628914	0.543653	0.688445	0.7691	0.781178	0.73674	0.733819	0.612633	0.584871	0.61715	3	3	3	3	3	3
0.141475	0.181729	0.0951327	0.129404	0.517218	0.706972	0.208028	0.570303	0.740314	0.618803	0.142376	0.144741	2	2	2	2	2	2
-0.0425806	0.198013	0.352047	0.173417	0.00128041	0.057634	0.0314557	0.248276	0.301525	0.0719378	-0.0954505	0.0505308	2	2	2	2	2	2
0.221845	0.342197	0.361181	0.351577	0.198704	0.32717	0.767965	0.797637	0.770049	0.307784	0.317663	0.145533	1	1	1	1	1	1
0.299629	0.632702	0.762349	0.498018	-0.0113982	-0.00250673	-0.155603	0.0176888	-0.219512	0.0106075	0.260606	0.382767	2	2	2	2	2	2
0.104421	0.156152	0.0412844	-0.0963665	0.141709	0.26475	0.781224	0.692928	0.733654	0.216464	0.17203	0.201064	1	1	1	1	1	1
0.138529	0.141202	0.0846442	0.115259	0.245791	0.735832	0.46897	0.449508	0.747963	0.604871	0.131338	0.145846	1	1	1	1	1	1
0.211152	0.279461	0.16303	0.575689	0.154541	0.451553	0.563232	0.392713	0.52877	0.376509	0.340134	0.28949	1	1	1	1	1	1
0.228963	0.327648	0.254747	0.194664	0.25958	0.355281	0.686674	0.643875	0.687095	0.29789	0.234961	0.138761	3	3	3	2	3	3
-0.0589023	-0.0801034	-0.117864	-0.107117	-0.052588	0.0717908	0.461231	0.599598	0.776735	0.676093	-0.0534619	-0.0310022	1	1	1	1	1	1
0.0807771	0.120916	0.122333	0.148007	0.233433	0.1733	0.289038	0.197579	0.195572	0.194145	0.166054	0.0954392	1	4	1	4	2	4
0.372045	0.280785	0.281484	0.413741	0.540495	0.664867	0.628893	0.526718	0.675996	0.599758	0.592845	0.401026	4	4	4	4	4	4
0.37505	0.589869	0.740392	0.659563	0.60059	0.229567	0.47739	0.558845	0.749449	0.689174	0.591516	0.462687	1	1	1	1	1	1
0.192341	0.219734	0.122189	0.122951	0.764381	0.770119	0.315779	0.156254	0.748831	0.628537	0.251018	0.214476	1	1	1	2	1	1
0.243565	0.317296	0.388996	0.177186	0.182009	0.202804	0.714359	0.763713	0.732235	0.310278	0.185821	0.217321	1	1	1	1	1	1
0.565898	0.533656	0.536289	0.146435	0.613202	0.673802	0.687898	0.676257	0.672152	0.572037	0.572205	0.547315	3	3	3	3	3	3
0.172768	0.248342	0.258206	0.298767	0.256427	0.383426	0.53713	0.746866	0.764437	0.660387	0.217877	0.23322	2	2	2	2	2	2
0.171494	0.149028	0.138785	0.0953409	0.243816	0.74017	0.399689	0.578653	0.801546	0.657175	0.177119	0.172059	1	1	4	1	1	1
0.104072	0.0961214	-0.0578818	-0.0715152	0.112706	0.15122	0.72948	0.811321	0.744346	0.378838	0.1587	0.169134	1	1	1	1	1	1
0.275148	0.351542	0.198537	0.0873863	0.212826	0.50844	0.753243	0.669506	0.647429	0.33829	0.297354	0.181084	4	4	4	4	4	4
0.349673	0.557955	0.692134	0.59278	0.595173	0.218163	0.543893	0.644837	0.741935	0.701269	0.606436	0.514128	1	1	1	1	1	1
0.558052	0.62401	0.642547	0.710117	0.695423	0.490741	0.757783	0.686546	0.717668	0.643827	0.639681	0.591179	4	2	4	4	4	4
0.308594	0.361111	0.471115	0.362372	0.599337	0.761103	0.723005	0.68069	0.738613	0.651221	0.583266	0.375445	1	1	4	4	1	4
0.163423	0.25989	0.138235	0.179864	0.431206	0.738687	0.138642	0.481232	0.78726	0.627837	0.163316	0.188076	4	4	4	4	4	4
0.198942	0.261403	0.336535	0.347658	0.286419	0.146121	0.300095	0.612528	0.765634	0.656241	0.227474	0.221008	3	3	3	3	3	3
0.156026	0.178215	0.175948	0.176938	0.196859	0.674165	0.666964	0.466724	0.781872	0.593774	0.205134	0.172638	1	1	1	1	1	1
-0.206381	-0.200918	-0.116195	-0.0990991	-0.00850735	-0.216187	-0.0583245	-0.0596893	-0.285501	-0.251309	-0.251969	-0.180556	2	2	2	2	2	2
0.250814	0.304219	0.467941	0.567674	0.643617	0.735099	0.56643	0.339174	0.617284	0.565301	0.490081	0.336842	3	3	3	3	3	3
0.528351	0.525499	0.341886	0.0717904	0.714757	0.725723	0.725113	0.710892	0.663158	0.612484	0.620149	0.576377	1	1	1	1	1	1
0.154804	0.174942	0.120721	0.138994	0.641791	0.739692	0.17416	0.474571	0.749101	0.620541	0.194791	0.136353	4	4	4	4	4	4
0.168831	0.233714	0.310395	0.349794	0.269245	0.400783	0.439097	0.750225	0.765695	0.669326	0.228179	0.181291	3	2	3	2	3	2
0.164347	0.20979	0.315252	0.327452	0.231783	0.330719	0.589758	0.734034	0.754653	0.660945	0.221891	0.201411	4	2	4	4	4	4
0.187391	0.232432	0.303397	0.139028	0.327513	0.276241	0.500694	0.724561	0.743604	0.52473	0.180597	0.244893	1	1	1	1	1	1
0.180835	0.319763	0.246408	0.0973673	0.208272	0.236051	0.156422	0.186123	0.698983	0.678139	0.443495	0.268829	4	4	4	4	4	4
0.0849017	0.103231	0.171241	0.13634	0.293455	0.196268	0.471236	0.570026	0.753005	0.314689	0.176844	0.125631	1	1	1	1	1	1
0.193163	0.197179	0.301298	0.250363	0.36057	0.525762	0.652423	0.573348	0.559729	0.184797	0.4	0.495661	1	1	1	1	1	1
0.127815	0.170716	0.169901	0.104788	0.246448	0.143324	0.817773	0.766697	0.723161	0.310516	0.219544	0.0873602	2	2	2	2	2	2
0.174891	0.215106	0.30382	0.318128	0.278604	0.247591	0.782164	0.754416	0.63792	0.258669	0.251044	0.211666	4	4	4	4	4	4
0.119516	0.18331	0.358948	0.533099	0.539043	0.21318	0.282316	0.152893	0.280561	0.316	0.548342	0.613825	1	1	1	1	1	1
-0.080782	-0.136552	-0.0391115	0.0600378	0.0696221	0.287808	0.803567	0.738125	0.793047	0.557953	0.164225	0.146865	4	4	4	4	4	4
0.229495	0.38	0.407728	0.177441	0.536487	0.792725	0.577126	0.678858	0.812738	0.622457	0.234568	0.245976	1	1	1	1	1	1
0.271239	0.329114	0.608126	0.610642	0.673422	0.443673	0.648526	0.675618	0.652955	0.610843	0.587795	0.47597	4	4	4	4	4	4
0.572901	0.618648	0.629139	0.493647	0.626418	0.59447	0.761367	0.721411	0.721519	0.661039	0.640293	0.628186	4	4	4	4	4	4
0.143967	0.167687	0.0651907	-0.0147622	0.0351438	0.217689	0.723792	0.719672	0.784615	0.621948	0.17063	0.149099	2	2	2	2	2	2
0.135342	0.221205	0.116323	0.176994	0.446247	0.738141	0.0917065	0.506849	0.730575	0.600971	0.165746	0.162779	4	4	4	4	4	4
0.130716	0.141183	0.0496109	-0.0243619	0.2354	-0.00640205	0.140442	0.12112	0.163567	0.0175676	-0.0730159	0.0916406	2	2	2	2	2	2
0.186766	0.314827	0.294913	0.216872	0.353345	0.520965	0.619892	0.769055	0.716233	0.280188	0.242572	0.234825	4	4	4	4	4	4
0.379867	0.666579	0.739086	0.645045	0.56276	0.157414	0.280759	0.494499	0.656897	0.599397	0.612157	0.526075	2	2	2	2	2	2
0.215227	0.292961	0.17318	0.196375	0.294606	0.733299	0.773815	0.697919	0.618641	0.582781	0.328401	0.211228	1	1	1	1	1	1
-0.0168037	-0.0121012	0.121	0.0895522	0.0897909	0.0346256	0.0436508	0.0783752	0.358564	0.285783	0.225376	0.128556	2	2	2	2	2	2
0.207721	0.274922	0.3507	0.301921	0.325662	0.16916	0.724106	0.738789	0.700395	0.283995	0.207379	0.186449	3	3	3	3	3	3
0.0470552	0.060623	0.0845204	0.0488032	0.283365	0.064205	0.0850785	0.115633	0.216232	0.0874915	0.0492562	0.0401975	4	2	4	4	2	4
0.166334	0.207905	0.261122	0.0749129	0.264525	0.309294	0.220702	0.583732	0.761812	0.619074	0.187281	0.193048	4	4	4	4	4	4
-0.0266576	-0.107383	-0.031171	0.198399	-0.000660939	0.0303767	0.0405904	0.256941	0.381138	0.0665829	-0.0853933	0.0229338	4	4	4	4	4	4
0.18861	0.219198	0.269196	0.304305	0.306688	0.191067	0.740841	0.768521	0.778317	0.61124	0.214286	0.193664	4	4	4	4	4	4
0.141743	0.215853	0.0837065	0.177182	0.433304	0.696213	0.284819	0.490649	0.79653	0.603927	0.154598	0.17188	3	3	3	3	3	3
0.193197	0.191363	0.116697	0.303624	0.543237	0.670945	0.309387	0.467857	0.719483	0.599717	0.18934	0.169891	1	4	1	4	1	1
-0.0805439	0.161987	0.0241149	0.111575	0.0278921	0.0715985	0.825948	0.650802	0.785901	0.726559	0.255914	0.162197	1	4	1	2	1	1
0.163481	0.17492	0.303918	0.364079	0.469665	0.135002	0.716087	0.683922	0.681515	0.332356	0.247297	0.212803	1	4	1	1	1	1
0.104108	0.151005	0.351943	0.0807098	0.112275	0.145889	0.751368	0.772396	0.775076	0.367089	0.164822	0.151982	1	4	2	2	1	1
0.261444	0.356344	0.433382	0.26912	0.29639	0.21385	0.829519	0.662968	0.643962	0.275495	0.262364	0.230483	1	1	1	1	1	1
0.209869	0.264679	0.359811	0.274481	0.323255	0.264337	0.480799	0.610169	0.762137	0.50938	0.26694	0.236903	1	4	1	4	1	1
0.217639	0.347666	0.375547	0.142039	0.171895	0.43738	0.826266	0.817947	0.783595	0.324804	0.244811	0.243896	1	1	1	1	1	1
0.132573	0.293758	0.418469	0.351396	0.0843471	-0.0353817	-0.0129403	0.0840381	-0.168559	-0.190346	0.213028	0.198378	1	1	1	1	1	1
0.18846	0.226685	0.174471	0.278254	0.447748	0.649311	0.678273	0.211519	0.743644	0.695996	0.38443	0.155097	3	3	3	3	3	3
0.387632	0.491466	0.53327	0.746683	0.737538	0.30132	0.775275	0.720302	0.710596	0.54359	0.49633	0.439331	1	1	1	1	1	1
0.391806	0.463083	0.512536	0.63223	0.596958	0.53472	0.659776	0.62056	0.72259	0.577778	0.475136	0.39072	1	2	2	2	2	2
0.178793	0.151095	0.0619169	0.099422	0.558954	0.769304	0.717069	0.273049	0.808067	0.756023	0.180346	0.159171	1	1	1	1	1	1
0.665547	0.654291	0.743086	0.594242	0.644444	-0.207637	-0.0112657	-0.11024	-0.28606	-0.262921	0.711918	0.746729	1	1	1	1	1	1
0.269423	0.356169	0.34131	0.498758	0.392566	0.539043	0.684169	0.542844	0.736298	0.572816	0.44531	0.390776	1	1	1	1	1	1
0.322305	0.479437	0.484211	0.190604	0.309822	0.535672	0.775132	0.754455	0.744969	0.545259	0.354982	0.379608	2	2	2	2	2	2
0.438628	0.575226	0.536214	0.536287	0.579699	0.703015	0.694994	0.652704	0.584273	0.490391	0.405072	0.379742	4	4	4	4	4	4
0.0957271	0.134676	-0.00756939	0.105956	0.36415	0.699722	0.653226	0.249136	0.746024	0.668593	0.138763	0.109075	2	2	2	2	2	2
0.175282	0.191427	0.148298	0.205193	0.165944	0.198915	0.214696	0.0137363	0.203049	0.193387	0.209672	0.174623	4	1	4	4	4	4
0.0428858	0.0640993	0.0832986	0.0639744	0.171875	0.333048	0.525275	0.407104	0.688197	0.396116	0.302921	0.214162	1	1	2	1	1	1
0.285329	0.332962	0.244082	0.0813507	0.325462	0.264618	0.73619	0.641867	0.742433	0.273545	0.231504	0.192574	4	4	4	4	4	4
0.174988	0.205319	0.107016	0.0923671	0.564492	0.61878	0.542034	0.452095	0.807856	0.460383	0.179306	0.209243	1	1	1	1	1	1
0.148589	0.245419	0.145066	0.0670053	0.386251	0.190293	0.651019	0.0962457	0.705715	0.355334	0.175134	0.17627	2	2	2	2	2	2
0.228258	0.44884	0.478261	0.193651	0.199205	0.233521	0.775479	0.752326	0.761143	0.282933	0.287741	0.313343	4	1	4	4	4	4
0.286076	0.363001	0.42079	0.481042	0.171909	0.179526	0.567515	0.742278	0.733398	0.21014	0.650849	0.642081	1	1	1	1	1	1
0.195341	0.298481	0.190029	0.130976	0.639934	0.758583	0.355853	0.382022	0.819227	0.663786	0.182961	0.202505	1	1	1	1	1	1
0.170965	0.207164	0.338032	0.147232	0.448413	0.225806	0.683886	0.716102	0.788865	0.653148	0.593004	0.185013	4	4	4	4	4	4
0.20323	0.403338	0.383956	0.22277	0.163169	0.249487	0.812831	0.75458	0.758661	0.279437	0.213555	0.207379	4	1	4	4	1	4
0.186302	0.24754	0.31652	0.278601	0.220288	0.379582	0.624234	0.763508	0.719888	0.59957	0.272518	0.257521	4	1	4	1	1	1
0.399568	0.379239	0.449909	0.533791	0.687884	0.748122	0.75007	0.661598	0.693372	0.68511	0.597649	0.457726	2	2	2	2	2	2
0.183428	0.238231	0.312091	0.306733	0.264784	0.253316	0.541638	0.701434	0.763146	0.597549	0.220312	0.22225	1	1	1	1	1	1
0.12274	0.157031	0.161148	0.109633	0.678768	0.703565	0.10312	0.69648	0.757576	0.607969	0.144031	0.146623	4	4	4	4	4	4
0.137407	0.23025	0.360891	0.321216	0.337184	0.222162	0.73478	0.755654	0.624622	0.345227	0.195079	0.168731	1	1	2	1	1	1
0.146166	0.221194	0.388148	0.469527	0.363933	0.449928	0.716384	0.69665	0.522584	0.315877	0.28423	0.32231	2	2	2	2	2	2
0.194438	0.303085	0.310946	0.21876	0.605618	0.778761	0.593993	0.576808	0.769625	0.643786	0.243243	0.243847	1	1	1	1	1	1
0.151748	0.146057	0.427354	0.512902	0.624218	0.30778	0.590892	0.587171	0.478542	0.478523	0.454167	0.281425	1	1	1	1	1	1
0.184581	0.196119	0.0928339	0.121779	0.669398	0.730445	0.342098	0.733244	0.732422	0.651607	0.192566	0.201263	4	4	4	4	4	4
0.214105	0.307343	0.335337	0.386483	0.258127	0.346338	0.746775	0.740016	0.750483	0.429475	0.319773	0.273749	4	1	4	4	4	4
0.188186	0.229225	0.158018	0.190476	0.655796	0.702637	0.254237	0.429044	0.786205	0.619688	0.168612	0.19303	4	4	1	4	4	4
0.177089	0.225841	0.232708	0.0925062	0.175447	0.782046	0.690955	0.572502	0.81384	0.714045	0.173977	0.182168	2	2	2	2	2	2
0.0977714	-0.191837	-0.0742324	0.0503381	-0.0258194	0.102806	0.707512	0.788205	0.734862	0.299291	0.161033	-0.0338505	1	1	1	1	1	1
0.186556	0.278128	0.1507	0.0590695	0.189758	0.291534	0.763923	0.805499	0.675304	0.2768	0.200684	0.194436	3	3	3	3	3	3
0.188103	0.296443	0.184242	0.139147	0.130435	0.0895769	-0.0475993	-0.0632439	-0.170306	0.0898625	0.203647	0.245461	4	4	1	4	4	4
0.549566	0.565021	0.514235	0.590924	0.687486	0.731809	0.754993	0.675997	0.715999	0.647397	0.651213	0.554484	4	4	4	4	4	4
0.177633	0.259912	0.25181	0.0900114	0.37941	0.685383	0.46548	0.399369	0.78229	0.639962	0.191981	0.16353	4	4	4	4	4	4
0.16587	0.169169	0.124494	0.029379	0.104668	0.202954	0.703861	0.804068	0.824291	0.594488	0.210472	0.185018	2	2	2	2	2	2
0.191736	0.205191	0.225947	0.0786356	0.175321	0.107939	0.809671	0.796865	0.817433	0.295671	0.316933	0.226833	2	2	2	2	2	2
0.218271	0.268499	0.220432	0.168926	0.343556	0.58019	0.669216	0.750455	0.757187	0.546723	0.202329	0.24199	1	1	1	2	1	1
0.166097	0.156863	-0.0119628	0.157182	0.194111	0.746701	0.685165	0.394729	0.789208	0.661395	0.145911	0.159079	1	1	1	1	1	1
0.670351	0.683856	0.727927	0.665657	0.635672	-0.0380909	-0.163915	0.0213691	-0.093	0.0658421	0.709152	0.717627	4	1	1	1	1	1
0.332534	0.422251	0.341166	0.139415	0.17741	0.77344	0.750742	0.628076	0.303319	0.324071	0.294949	0.210983	1	1	1	1	1	1
0.179544	0.383553	0.0824176	0.137851	0.285921	0.698801	0.659635	0.274465	0.79499	0.623344	0.174449	0.231888	4	1	4	4	4	4
0.182041	0.262908	0.320415	0.274487	0.20027	0.132223	0.715443	0.786542	0.724175	0.495416	0.180998	0.193439	1	1	1	1	1	1
0.438849	0.575216	0.511745	0.44723	0.201529	0.0255123	-0.216904	-0.315085	-0.216846	-0.242222	0.494624	0.445324	1	1	1	1	1	1
0.385784	0.391006	0.366283	0.335556	0.29691	0.213296	0.738192	0.761689	0.746709	0.347861	0.251755	0.219165	4	4	4	4	4	4
0.0839184	0.117344	0.179386	0.102533	0.187031	0.741922	0.782652	0.667582	0.49572	0.452017	0.111111	0.0874036	1	1	1	1	1	1
0.237754	0.304246	0.3288	0.406611	0.400887	0.436246	0.502967	0.717209	0.727723	0.546198	0.278739	0.246966	2	4	2	2	2	2
0.460107	0.466151	0.469588	0.512226	0.66214	0.767423	0.769766	0.712362	0.745402	0.639917	0.617518	0.460492	4	4	4	4	4	4
0.0993377	-0.164613	-0.0820298	0.0541063	0.0281577	0.486456	0.600549	0.622242	0.564672	0.547697	-0.154217	-0.0745121	4	4	4	4	4	4
-0.211232	-0.186367	-0.0687094	-0.091222	0.0981764	-0.0105263	0.047559	0.00790006	-0.0386399	-0.0321888	-0.273906	-0.234434	1	1	1	1	1	1
0.170841	0.32701	0.183618	0.137019	0.303894	0.71184	0.739875	0.655417	0.496241	0.384092	0.137408	0.134704	2	2	2	2	2	2
0.566865	0.567654	0.354104	0.0783213	0.724751	0.136929	0.741074	0.698422	0.701295	0.635938	0.666667	0.637128	4	4	4	4	4	4
0.141329	0.172361	0.202969	0.215367	0.298113	0.269092	0.235407	0.262199	0.337589	0.274055	0.210711	0.184671	1	1	2	2	1	2
0.190958	0.165625	0.162238	0.183417	0.265832	0.709705	0.686137	0.26	0.759814	0.655705	0.172333	0.167658	4	4	4	4	4	4
0.243272	0.327707	0.378235	0.305156	0.230635	0.430835	0.730209	0.797282	0.661791	0.352401	0.203405	0.215703	1	1	1	1	1	1
0.258487	0.381151	0.384724	0.376932	0.334756	0.166992	0.759967	0.777233	0.759004	0.569735	0.203659	0.204508	4	1	4	4	1	4
0.207709	0.214538	0.409631	0.507052	0.633825	0.712257	0.744281	0.663046	0.706274	0.630683	0.562874	0.340021	1	1	1	1	1	1
0.1843	0.173302	0.168714	0.33484	0.338891	0.23044	0.177933	0.462877	0.799278	0.689312	0.241638	0.155979	4	4	4	4	4	4
0.558765	0.538339	0.563886	0.612142	0.73925	0.781913	0.710007	0.662915	0.753304	0.728626	0.722515	0.654436	1	1	1	1	1	1
0.159025	0.230381	0.156486	0.0996564	0.188125	0.723362	0.724328	0.682103	0.407581	0.411303	0.206162	0.177312	4	4	4	4	4	4
0.356808	0.399854	0.461001	0.572118	0.614319	0.724652	0.682665	0.644475	0.672461	0.631627	0.586566	0.49163	1	1	1	1	1	1
0.213585	0.263037	0.338223	0.334177	0.447869	0.390449	0.731697	0.640456	0.754466	0.627956	0.293889	0.242527	2	2	2	2	2	2
0.217438	0.395592	0.266994	0.22668	0.677737	0.749539	0.391548	0.495586	0.816405	0.679294	0.205061	0.24776	2	2	2	2	2	2
0.164313	0.195021	0.0972587	0.0577384	0.485729	0.709283	0.59751	0.450035	0.806665	0.671172	0.183333	0.183268	2	2	2	2	2	2
0.214815	0.296926	0.180192	0.0838966	0.272381	0.775924	0.709968	0.612093	0.391575	0.353135	0.268218	0.187675	4	1	1	1	1	1
0.201875	0.181389	0.307963	0.289739	0.441101	0.138591	0.508842	0.611064	0.67515	0.626844	0.235495	0.192319	1	1	1	1	1	1
0.18084	0.247776	0.301156	0.132763	0.20047	0.130484	0.824406	0.79982	0.74124	0.31238	0.192666	0.188779	1	1	1	1	1	1
0.208812	0.279344	0.212385	0.225403	0.27797	0.214347	0.442771	0.776552	0.772667	0.62146	0.197772	0.194585	1	1	1	1	1	1
0.222007	0.270309	0.363262	0.309771	0.327654	0.602871	0.771565	0.760325	0.758935	0.614919	0.27715	0.185143	1	1	1	1	1	1
0.0737148	0.0755981	0.135899	0.114259	0.172628	0.681267	0.778552	0.661604	0.333097	0.347375	0.270195	0.0930811	4	4	4	4	4	4
0.56951	0.57851	0.52277	0.53644	0.595583	0.663086	0.680425	0.562947	0.717142	0.679818	0.696577	0.61964	3	3	3	3	3	3
0.0340681	0.283149	0.468682	0.516585	0.429446	0.789944	0.682328	0.722093	0.687173	0.646552	0.444739	0.0804388	4	4	4	4	4	4
0.212928	0.35656	0.316187	0.159024	0.522187	0.746805	0.316403	0.601412	0.836718	0.655919	0.238425	0.220694	4	1	4	4	4	4
0.224677	0.333333	0.312269	0.302463	0.358928	0.182412	0.62804	0.72605	0.729771	0.506686	0.223008	0.246304	3	3	3	3	3	3
0.426583	0.6878	0.126142	0.0740861	0.161496	0.240178	0.789966	0.737332	0.740276	0.570737	0.271351	0.22918	4	3	4	4	3	4
0.150912	0.259398	0.357966	0.349958	0.417139	0.210598	0.716465	0.739863	0.742212	0.515522	0.205497	0.183328	4	4	4	4	4	4
-0.116376	0.0520105	0.0346253	-0.0559796	0.139974	-0.0710974	0.291667	0.118799	0.0650529	0.138341	0.164197	0.155486	1	1	1	1	1	1
0.0982287	0.117139	0.140194	0.140008	0.201984	0.160789	0.24726	0.22229	0.29974	0.25	0.190332	0.131222	4	4	4	4	4	4
0.17538	0.182889	0.0237518	0.0636943	0.0734944	0.733929	0.603093	0.315721	0.792916	0.597429	0.16622	0.225914	3	3	3	3	3	3
0.145522	0.169853	0.172122	0.168077	0.300512	0.504473	0.729506	0.663439	0.776754	0.472679	0.0909091	0.182249	4	4	4	4	4	4
0.196823	0.36873	0.359528	0.129866	0.366137	0.677153	0.493943	0.553566	0.800506	0.619537	0.219637	0.228579	1	1	1	1	1	1
0.186237	0.135992	0.086116	0.144884	0.214193	0.699214	0.334287	0.174404	0.731223	0.577662	0.207445	0.232203	1	1	1	1	1	1
0.187722	0.272879	0.302758	0.262943	0.219254	0.778858	0.798637	0.622025	0.344166	0.37959	0.253294	0.184065	2	2	2	2	2	2
0.160698	0.176125	0.192787	0.0891594	0.282051	0.7406	0.33552	0.530407	0.818817	0.62068	0.171621	0.1647	1	1	1	1	1	1
0.28133	0.261774	0.250955	0.310776	0.470972	0.565842	0.509654	0.563165	0.476931	0.404755	0.459517	0.420191	1	1	1	1	1	1
0.240369	0.358185	0.455342	0.457195	0.503397	0.602808	0.709727	0.65514	0.736184	0.464832	0.391901	0.280027	1	1	1	1	1	1
0.174483	0.309735	0.234086	0.171781	0.321284	0.707976	0.686611	0.281347	0.806233	0.653555	0.196795	0.158669	2	2	2	2	2	2
0.238045	0.27061	0.277038	0.12057	0.401175	0.510584	0.620666	0.519449	0.663038	0.19974	0.257597	0.208653	1	1	1	1	1	1
0.43565	0.38338	0.448203	0.264574	0.546795	0.687657	0.736719	0.613605	0.664467	0.608436	0.498008	0.451727	1	2	1	1	1	1
0.243375	0.397328	0.414162	0.246399	0.23272	0.2345	0.631494	0.719497	0.627446	0.272335	0.297084	0.319546	1	1	2	4	1	1
0.181694	0.221281	0.116229	0.168077	0.538099	0.60676	0.37252	0.295158	0.688461	0.580873	0.172161	0.173479	4	4	4	4	4	4
0.168565	0.236615	0.256285	0.222261	0.135192	0.237834	0.596795	0.754819	0.77316	0.703843	0.412315	0.352562	2	4	2	2	2	2
0.162595	0.139795	0.116548	0.133682	0.270195	0.550312	0.669355	0.305753	0.756704	0.615366	0.181294	0.148496	2	2	2	2	2	2
0.163934	0.183422	0.242806	0.259108	0.322378	0.197817	0.407013	0.769112	0.814402	0.617122	0.19599	0.185832	1	1	1	1	1	1
0.14078	0.210067	0.0710237	0.168086	0.471499	0.78482	0.641003	0.604527	0.756667	0.667273	0.212269	0.152724	4	4	1	1	4	4
0.192089	0.209371	0.233012	0.295165	0.341766	0.279548	0.373236	0.344828	0.464365	0.485999	0.432642	0.309182	2	2	2	2	2	2
0.0130354	0.167411	0.15551	-0.0156072	0.110629	0.441199	0.743945	0.781381	0.773006	0.429058	0.13811	0.0503597	4	4	4	4	4	4
0.49898	0.514077	0.543078	0.538263	0.603028	0.71912	0.696322	0.714546	0.698113	0.631307	0.632747	0.545098	2	2	2	2	2	2
0.276025	0.385155	0.443572	0.186262	0.156658	0.212228	0.776483	0.704297	0.757403	0.284148	0.205489	0.187847	1	1	1	1	1	1
0.248609	0.307087	0.511217	0.555742	0.690117	0.756155	0.751761	0.648894	0.712597	0.667482	0.589026	0.436259	2	2	2	2	2	2
0.174176	0.256676	0.167671	0.153928	0.220796	0.21682	0.751828	0.747956	0.71271	0.373825	0.183199	0.167129	2	3	2	2	3	3
0.204408	0.290214	0.355	0.389089	0.2881	0.173829	0.363719	0.661656	0.805662	0.629923	0.272826	0.20832	1	1	1	1	1	1
0.292483	0.529305	0.612388	0.224145	0.278665	0.655249	0.717978	0.691139	0.617901	0.4168	0.392631	0.239848	1	1	1	1	1	1
0.398698	0.418902	0.519449	0.540776	0.617359	0.739187	0.761611	0.699509	0.724317	0.591919	0.571729	0.404696	4	4	4	4	4	4
0.223857	0.268371	0.379538	0.369949	0.28272	0.487504	0.665001	0.643212	0.641434	0.229827	0.623653	0.584516	4	4	4	4	4	4
0.4677	0.493702	0.519288	0.511816	0.561099	0.69447	0.717455	0.517975	0.657736	0.542392	0.585234	0.4868	2	2	2	2	2	2
0.226794	0.399242	0.550569	0.373522	0.440924	0.305307	0.589635	0.603032	0.72613	0.6876	0.259736	0.264609	1	1	1	1	1	1
0.137832	-0.129659	-0.0920535	0.0534556	-0.00567234	0.631934	0.780391	0.711409	0.746409	0.447871	-0.092	-0.050702	1	4	1	1	1	1
0.250068	0.399293	0.319481	0.219742	0.103278	0.293624	0.781139	0.795048	0.776619	0.288654	0.336	0.325471	1	1	1	1	1	1
0.191797	0.224946	0.267336	0.125	0.238377	0.268962	0.801064	0.771838	0.751671	0.30086	0.206591	0.164973	3	3	3	3	3	3
0.173072	0.217675	0.332859	0.121144	0.54443	0.756587	0.595858	0.555494	0.791907	0.551781	0.200116	0.2017	4	4	4	4	4	4
0.591202	0.604423	0.59096	0.598241	0.653154	0.750815	0.717457	0.588669	0.695055	0.664318	0.661218	0.616685	1	1	1	1	1	1
0.17686	0.227792	0.167912	0.154694	0.246551	0.771237	0.616674	0.46613	0.754552	0.672529	0.244294	0.208024	3	3	3	3	3	3
0.0979432	0.16272	0.176681	0.0635637	0.699287	0.778072	0.605723	0.471469	0.810781	0.618288	0.180676	0.168041	1	4	1	1	1	1
0.0738548	0.0552712	0.0754085	0.0803885	0.0940533	0.0758048	0.166608	0.0491368	0.0990991	0.0837461	0.101256	0.0318035	4	4	4	4	4	4
0.311553	0.276101	0.43225	0.443823	0.553354	0.350675	0.610593	0.525638	0.654928	0.374884	0.446196	0.361214	1	4	1	1	1	1
0.190476	0.104429	0.100935	0.117463	0.146295	0.696011	0.469935	0.38388	0.798188	0.619324	0.139334	0.14354	1	1	1	1	1	1
0.207849	0.21857	0.143498	0.20339	0.221698	0.712194	0.681585	0.359195	0.780685	0.649804	0.210274	0.182239	1	1	2	1	1	1
0.132969	0.154525	0.0280374	0.239114	0.121835	-0.0968617	-0.0842734	0.016008	-0.242857	-0.0678632	0.121149	0.120803	4	4	4	4	4	4
0.177662	0.312053	0.238821	0.0416832	0.579591	0.750653	0.587374	0.446055	0.82679	0.620448	0.171092	0.205351	1	4	1	1	4	1
0.255466	0.426667	0.35312	0.123095	0.197218	0.742768	0.372684	0.652255	0.825966	0.677849	0.188815	0.196507	4	4	4	4	4	4
0.353096	0.280064	0.242373	0.343056	0.433785	0.482964	0.434501	0.3832	0.320437	0.289141	0.320134	0.354597	1	1	1	1	1	1
0.495437	0.527684	0.53911	0.535454	0.560635	0.646134	0.662732	0.671663	0.637924	0.551913	0.528056	0.52795	4	4	1	4	4	4
0.203424	0.205253	0.34496	0.251277	0.405159	0.417836	0.525584	0.515022	0.760144	0.679356	0.201902	0.170299	4	4	4	4	4	4
0.304607	0.504728	0.318035	0.150382	0.570021	0.686241	0.333029	0.465686	0.823899	0.68198	0.232205	0.323737	3	3	3	3	3	3
0.049791	-0.0867883	0.0193111	0.118325	0.240949	0.676792	0.693677	0.398151	0.770484	0.685358	0.148641	0.108077	1	1	1	1	1	1
0.189477	0.234875	0.186533	0.261029	0.345291	0.300141	0.752881	0.786797	0.705367	0.23925	0.20767	0.199021	2	2	2	2	2	2
0.121242	0.224727	0.307951	0.28903	0.255975	0.281779	0.524201	0.658927	0.779155	0.596005	0.17672	0.156788	4	4	4	4	4	4
0.165719	0.22486	0.373561	0.293421	0.260158	0.672998	0.743073	0.696671	0.444212	0.457423	0.409695	0.222062	1	4	4	1	1	1
0.194805	0.151881	0.0626391	0.193703	0.19505	0.746644	0.684856	0.734163	0.789933	0.645015	0.222591	0.143003	4	4	4	4	4	4
0.20885	0.368837	0.340466	0.214286	0.629073	0.775548	0.33295	0.560768	0.792016	0.61823	0.271533	0.285249	1	1	1	1	1	1
0.175342	0.160422	0.0611424	0.219158	0.25601	0.760035	0.265264	0.253558	0.759278	0.684075	0.191384	0.173808	4	4	4	4	4	4
0.180482	0.196066	0.161057	0.0773913	0.124553	0.157591	0.704229	0.707441	0.676463	0.252508	0.148625	0.157624	2	2	2	2	2	2
0.283661	0.533827	0.498086	0.50301	0.294518	0.164104	0.0652778	-0.0371912	-0.164057	0.0355212	0.346991	0.48382	2	2	2	2	2	2
0.124946	0.166667	0.183843	0.201056	0.11871	0.289485	0.197011	0.666025	0.813494	0.737211	0.148299	0.0981233	3	3	3	3	3	3
0.167399	0.248175	0.291179	0.25987	0.32752	0.0480414	0.297131	0.698624	0.773617	0.241493	0.217112	0.196279	1	1	1	1	1	1
0.59847	0.589768	0.617399	0.562786	0.634635	0.737409	0.619357	0.726412	0.703863	0.710206	0.645581	0.600579	1	1	3	1	1	1
0.519055	0.507075	0.528187	0.438524	0.732501	0.769334	0.711966	0.755252	0.708458	0.610348	0.595296	0.548883	1	1	1	1	1	1
0.199856	-0.0240506	-0.0436747	0.049986	-0.0483444	0.0232558	0.604849	0.628086	0.76643	0.667456	0.20457	0.162532	1	1	1	1	1	1
0.118907	0.140993	0.166546	0.117122	0.471547	0.786646	0.663493	0.347222	0.791657	0.683419	0.209935	0.186222	1	1	2	1	1	1
0.398805	0.559567	0.451302	0.189448	0.303245	0.370648	0.793354	0.73564	0.717653	0.217021	0.161237	0.182815	1	1	1	1	1	1
0.216889	0.362969	0.1525	0.102059	0.232222	0.237205	0.682738	0.652888	0.785731	0.723228	0.191891	0.186411	4	4	4	4	4	4
0.356234	0.363019	0.607504	0.485714	0.68374	0.699223	0.72643	0.621649	0.759283	0.647603	0.204724	0.23662	4	4	4	4	4	4
0.131611	0.207023	0.326981	0.308483	0.431622	0.167276	0.735566	0.797335	0.757284	0.284781	0.255296	0.206693	2	2	2	2	2	2
0.0117911	-0.181303	-0.0590532	-0.0197531	-0.10521	0.174388	0.617149	0.759857	0.677151	0.443993	-0.0275591	0.0968165	1	1	1	1	1	1
0.165896	0.244519	0.187739	0.0762047	0.509489	0.515889	0.400621	0.455502	0.733404	0.630602	0.144169	0.163438	1	1	1	1	1	1
0.134746	0.23057	0.135651	0.140132	0.120044	0.138629	0.404151	0.65334	0.750486	0.41072	0.227258	0.200451	2	2	2	2	2	2
0.209218	0.280661	0.334032	0.360766	0.173595	0.389522	0.77843	0.705423	0.708192	0.259502	0.22019	0.200113	4	4	4	4	4	4
0.192009	0.314906	0.376068	0.164531	0.451176	0.736744	0.514854	0.699566	0.818868	0.615773	0.312618	0.351721	4	4	4	4	4	4
-0.0523378	-0.0301954	0.204453	0.00385604	0.0784314	-0.0297099	0.271223	0.753598	0.754491	0.624641	0.160635	0.280335	3	3	3	3	3	3
0.195244	0.200991	0.14802	0.124168	0.753035	0.760225	0.47758	0.720977	0.722263	0.630815	0.219597	0.248708	1	1	1	1	1	1
0.201397	0.239349	0.297828	0.322718	0.388074	0.395036	0.414115	0.742887	0.777238	0.603458	0.202759	0.219873	1	1	1	1	1	1
0.290979	0.397115	0.429284	0.315693	0.270596	0.143779	0.717309	0.711423	0.71179	0.500584	0.292531	0.259685	2	3	2	2	2	2
0.162728	0.193713	0.113502	0.211139	0.0577096	-0.0119308	0.161687	0.113798	0.221239	0.154446	0.367047	0.386015	1	1	1	1	1	1
0.224875	0.443454	0.245517	0.190652	0.466214	0.754031	0.583193	0.646165	0.773164	0.666753	0.178663	0.183663	2	2	2	2	2	2
0.128586	-0.0960854	0.010101	0.01427	-0.0665933	-0.126289	0.226205	0.732979	0.789474	0.624426	0.0405797	0.0122951	4	4	4	4	4	4
0.0751131	0.10549	0.112464	0.151766	0.225806	0.743609	0.779423	0.679296	0.64476	0.648	0.39367	0.175926	1	1	1	1	1	1
0.333117	0.41272	0.536735	0.20252	0.607221	0.280363	0.713103	0.714769	0.79556	0.264081	0.180286	0.249734	3	3	3	3	3	3
0.214827	0.250573	0.25766	0.310007	0.460594	0.616395	0.75056	0.694345	0.702508	0.459589	0.320382	0.219266	1	1	4	4	1	4
-0.0310966	-0.247297	0.0912013	0.202562	0.243849	0.752331	0.667036	0.558371	0.784989	0.674851	0.0688753	-0.178082	4	4	3	4	4	4
0.139724	0.197605	0.163636	0.0931973	0.738731	0.772373	0.259095	0.699938	0.750679	0.596455	0.176344	0.189217	1	1	4	2	1	1
0.277978	0.235622	0.290498	0.407757	0.395025	0.565401	0.50804	0.451883	0.533132	0.455382	0.449185	0.312121	2	1	1	2	2	2
0.449761	0.398338	0.272664	0.142038	0.610332	0.416005	0.664571	0.607111	0.606658	0.568616	0.564466	0.552669	1	1	1	1	1	1
0.184796	0.208875	0.331783	0.0637887	0.111266	0.672038	0.460769	0.700439	0.751063	0.320135	0.187713	0.0897896	2	3	3	3	3	3
-0.178429	-0.182222	-0.0586579	-0.131429	0.0580405	-0.0168691	0.167948	-0.0121331	-0.0861373	-0.17743	-0.285322	-0.220377	2	1	2	1	1	1
0.189873	0.143438	0.190976	0.187004	0.235756	0.158096	0.776978	0.669173	0.708511	0.296004	0.179238	0.265259	2	2	2	2	2	2
0.342146	0.209581	0.193906	0.210606	0.377939	0.685099	0.679806	0.537532	0.747588	0.730693	0.659722	0.51221	4	4	1	4	1	4
0.0685384	0.0998428	0.189573	0.121188	0.148629	0.224608	0.170609	0.14758	0.185714	0.162438	0.112817	0.0869746	1	1	1	1	1	1
0.284177	0.294529	0.397959	0.372978	0.549861	0.62666	0.718092	0.615789	0.711462	0.500965	0.502226	0.356459	4	4	4	4	4	4
0.490074	0.48701	0.311657	0.154547	0.571902	0.682804	0.656943	0.721079	0.672674	0.578213	0.553539	0.452381	1	1	1	1	1	1
0.25245	0.355645	-0.0218289	-0.0110011	0.00423472	-0.253759	0.0819367	0.35081	0.0863773	0.208282	0.360134	0.355066	4	4	4	4	4	4
0.128466	0.161132	0.256868	0.432624	0.421582	0.55102	0.735438	0.757068	0.794128	0.426097	0.220033	0.192627	1	1	1	1	1	1
0.229396	0.321364	0.451215	0.426557	0.456317	0.351388	0.735541	0.731841	0.715169	0.340489	0.330023	0.247042	1	1	1	1	1	1
0.210617	0.308568	0.444159	0.335366	0.273447	0.234086	0.583766	0.646868	0.781453	0.602761	0.194679	0.202273	2	1	1	2	1	1
0.224013	0.293813	0.286307	0.16387	0.347263	0.77304	0.770444	0.686331	0.310924	0.289292	0.267863	0.294665	4	4	4	4	4	4
0.162576	0.218358	-0.0306442	-0.111314	0.122504	0.260262	0.790342	0.789852	0.768205	0.361755	0.209211	0.192854	1	4	1	4	1	1
0.453467	0.478768	0.557805	0.667984	0.708851	0.2861	0.770322	0.4007	0.70459	0.641638	0.616701	0.497226	4	4	4	4	4	4
0.170626	0.199014	0.288229	0.303797	0.341847	0.392727	0.354706	0.595388	0.756357	0.543307	0.282768	0.245646	1	1	1	1	1	1
0.188506	0.256474	0.305215	0.363334	0.207143	0.0651786	0.818584	0.603899	0.759173	0.28754	0.172516	0.174248	1	1	1	1	1	1
0.191896	0.27606	0.313539	0.271349	0.171815	0.385718	0.748967	0.771831	0.778269	0.607073	0.183242	0.162489	1	1	1	1	1	1
0.148831	0.266423	0.172818	0.0966102	0.124633	0.214141	0.777674	0.728606	0.789981	0.234984	0.182277	0.142301	1	1	1	1	1	1
0.192478	0.166792	0.214555	0.243276	0.348127	0.452919	0.571429	0.499468	0.496566	0.218957	0.274074	0.271001	2	2	3	2	2	2
0.20535	0.430412	0.42375	0.167568	0.507857	0.778373	0.592925	0.667081	0.830389	0.652865	0.36797	0.395823	4	4	4	4	4	4
0.170167	0.196141	0.137478	0.0634685	0.609173	0.675663	0.545925	0.314411	0.676901	0.504846	0.182531	0.178142	2	3	3	3	3	3
0.0108401	-0.102834	0.130347	0.135096	0.189693	0.737292	0.556469	0.493612	0.770889	0.602036	0.149318	0.121736	2	2	2	2	2	2
0.465772	0.441016	0.486658	0.522365	0.49257	0.662111	0.692533	0.38	0.707997	0.673929	0.64881	0.535519	4	4	4	4	4	4
0.105186	0.100965	0.163899	0.164424	0.19971	0.247232	0.401778	0.399319	0.452644	0.377058	0.288095	0.248613	4	4	4	4	4	4
0.191089	0.194645	0.245671	0.137699	0.214608	0.0667626	0.191489	0.157327	0.669848	0.641417	0.729446	0.365889	2	3	2	3	2	3
0.362628	0.70908	0.793516	0.591096	0.396208	-0.0430993	-0.120988	-0.0774753	-0.176969	-0.259953	0.569191	0.534347	3	3	3	3	3	3
0.285526	0.269194	0.438124	0.636364	0.755712	0.785539	0.744966	0.719496	0.755338	0.663235	0.453438	0.353015	4	4	4	4	4	4
0.204712	0.252163	0.370892	0.249871	0.407647	0.216086	0.728614	0.755757	0.653158	0.321473	0.230231	0.192742	2	2	2	3	2	2
0.183782	0.304678	0.311718	0.228123	0.397013	0.713406	0.483573	0.524913	0.783614	0.608276	0.166618	0.175956	2	2	2	2	2	2
0.207291	0.224599	0.335443	0.314987	0.17705	0.252982	0.760375	0.69429	0.687738	0.259329	0.284924	0.243742	4	4	4	4	4	4
-0.0157618	-0.0476773	-0.0609137	-0.043364	0.0531192	0.124204	0.268872	0.706942	0.685768	0.484115	0.147069	0.133355	4	4	4	4	4	4
0.188227	0.143967	0.0128271	0.153867	0.193808	0.788283	0.671314	0.719147	0.790242	0.675578	0.164333	0.157671	2	2	2	2	2	2
0.196556	0.27342	0.308581	0.258418	0.164489	0.217539	0.77427	0.688477	0.730211	0.591282	0.16633	0.167814	2	2	2	2	2	2
0.159132	0.216864	0.0631384	0.109489	0.143673	0.403209	0.597693	0.512069	0.778377	0.720502	0.203609	0.178636	3	3	3	3	3	3
0.452825	0.592102	0.600206	0.426652	0.444474	0.450091	0.41916	0.562617	0.650634	0.314693	0.287688	0.210734	1	1	1	1	1	1
0.156858	0.207681	0.0990991	0.168764	0.483264	0.710562	0.292615	0.582784	0.705065	0.627556	0.20501	0.19229	1	1	1	1	1	1
0.129518	0.141732	0.149135	0.176949	0.039335	0.253131	0.463565	0.720721	0.743253	0.467047	0.113824	0.109364	4	1	1	1	1	1
0.358374	0.557634	0.316745	0.0628083	0.000987167	0.117834	0.788895	0.756531	0.766223	0.607573	0.0704939	0.0508757	2	2	1	2	2	2
0.0957854	0.142754	-0.0338645	0.0465418	-0.0780217	0.116913	0.605634	0.739457	0.816905	0.695591	0.177237	0.166667	2	2	2	2	2	2
0.18429	0.188187	0.322978	0.320697	0.328731	0.344697	0.336833	0.313844	0.493131	0.422359	0.339676	0.252938	2	2	2	2	2	2
0.478798	0.460247	0.419523	0.56461	0.598214	0.666297	0.6875	0.592553	0.617516	0.539143	0.572079	0.52972	1	1	1	1	1	1
0.189598	0.213104	0.187087	0.250084	0.324263	0.264468	0.780028	0.791118	0.705948	0.263102	0.208847	0.211977	4	4	4	4	4	4
0.581339	0.601908	0.370771	0.594953	0.650056	0.745104	0.650714	0.461448	0.704647	0.63624	0.631046	0.588902	1	1	1	1	1	1
0.500173	0.546021	0.505184	0.598773	0.719882	0.728852	0.727991	0.703596	0.762597	0.663712	0.672275	0.525834	1	1	1	1	1	1
0.101833	0.149763	0.156552	0.169261	0.186649	0.166993	0.223622	0.285714	0.214096	0.162257	0.120896	0.116435	4	4	4	4	4	4
0.276321	0.439886	0.539478	0.454615	0.41216	0.224503	0.748799	0.751234	0.74657	0.412669	0.346154	0.250448	4	4	4	4	4	4
0.230888	0.346952	0.31978	0.318317	0.184805	0.222074	0.807742	0.788653	0.770587	0.293665	0.274153	0.237141	1	1	1	1	1	1
0.145816	0.182229	0.231481	0.232925	0.198612	0.170059	0.289245	0.431148	0.76849	0.666957	0.144449	0.143619	3	3	3	3	3	3
0.194735	0.348026	0.39924	0.188119	0.516539	0.797112	0.603622	0.42239	0.803503	0.582147	0.300199	0.320545	1	1	1	1	1	1
0.161161	0.166339	0.0524491	0.0939345	0.605187	0.661383	0.334757	0.71937	0.820994	0.69494	0.169158	0.186589	1	1	1	1	1	1
0.129673	0.191304	0.316134	0.166158	0.175091	0.396226	0.417732	0.232026	0.399166	0.326932	0.34893	0.276321	4	4	4	4	4	4
0.101106	0.0921223	0.113768	0.213433	0.0933095	-0.0475782	0.0871795	0.0718911	0.0936709	0.0932925	0.209452	0.222493	2	1	2	1	1	1
0.186027	0.18384	0.269483	0.201266	0.263306	0.188211	0.721637	0.796915	0.725547	0.368938	0.179039	0.179177	1	1	1	1	1	1
0.0981818	0.152122	0.213732	0.103113	0.0935305	0.271705	0.811031	0.762417	0.784513	0.37408	0.224732	0.199639	2	2	4	2	2	2
0.314937	0.403385	0.364234	0.370008	0.218195	0.206534	0.771937	0.779804	0.729689	0.23112	0.262768	0.194007	1	1	1	1	1	1
0.288761	0.258082	0.348281	0.274304	0.375487	0.46383	0.442786	0.429192	0.550496	0.370319	0.369892	0.317369	1	1	1	1	1	1
0.602921	0.580414	0.540029	0.530241	0.613445	0.448441	0.68336	0.729938	0.681295	0.58135	0.587074	0.570879	2	2	2	2	2	2
0.186025	0.246137	0.338859	0.050995	0.411067	0.372253	0.497159	0.506849	0.786173	0.599388	0.182238	0.205989	2	2	2	2	2	2
0.180757	0.199246	0.276152	0.248529	0.133789	0.11289	0.765543	0.775785	0.740554	0.539477	0.163547	0.154485	2	2	2	2	2	2
0.190534	0.506734	0.44319	0.0951957	0.235044	0.31729	0.683292	0.715558	0.778021	0.419457	0.230661	0.268638	1	1	4	4	1	4
0.0295132	-0.00051948	0.123362	0.0337182	0.10609	0.150289	0.348323	0.484284	0.764137	0.684005	-0.0634328	-0.0318318	1	1	1	1	1	1
0.230407	0.282122	0.391557	0.273438	0.225058	0.592238	0.769109	0.761152	0.715256	0.322744	0.304681	0.244537	4	4	4	4	4	4
0.276112	0.392791	0.466517	0.396644	0.401813	0.233762	0.743964	0.751599	0.722424	0.408132	0.286799	0.234825	2	2	2	2	2	2
0.0115875	0.00108932	0.150606	0.120551	0.337638	0.212912	0.595472	0.778106	0.771337	0.535426	0.225395	0.175879	2	2	2	2	2	2
0.149725	0.164865	0.115328	0.0929086	0.565257	0.620705	0.637064	0.554279	0.773399	0.608758	0.152087	0.158787	1	1	1	1	1	1
-0.0456664	0.0586579	0.0764671	0.100642	0.092952	0.0963397	0.510178	0.685764	0.759175	0.651438	0.210949	0.19279	1	1	1	1	1	1
0.189619	0.186061	0.150074	0.140371	0.342115	0.775813	0.6906	0.234818	0.75227	0.682997	0.179726	0.188192	1	1	4	4	1	4
0.119701	0.245	0.180339	0.0441616	0.278246	0.781454	0.186379	0.608163	0.74514	0.613556	0.144355	0.147434	3	4	2	4	2	3
0.494253	0.651274	0.521036	0.268276	0.33921	0.139026	0.529377	0.725307	0.730246	0.446227	0.174799	0.167134	2	2	2	2	2	2
0.203642	0.279628	0.154824	0.0997045	0.787366	0.782896	0.435735	0.739915	0.785094	0.656802	0.215777	0.2386	4	4	4	4	4	4
0.306463	0.444444	0.414812	0.220895	0.237682	0.670452	0.785441	0.791399	0.672606	0.224372	0.188623	0.174981	4	4	4	4	4	4
0.261256	0.323154	0.395673	-0.000293686	0.28084	0.146897	0.780054	0.687385	0.709756	0.190368	0.208829	0.226174	2	2	2	2	2	2
0.252553	0.29921	0.332583	0.339123	0.288556	0.220826	0.407571	0.681656	0.783483	0.579576	0.216435	0.224658	4	4	4	4	4	4
0.186322	0.21723	0.224952	0.223549	0.349569	0.179266	0.722715	0.657905	0.806495	0.338078	0.161637	0.170662	1	1	1	1	1	1
0.191823	0.161268	0.234381	0.254223	0.14511	0.0436989	0.644332	0.72143	0.812209	0.610364	0.233793	0.183802	4	4	4	2	3	4
0.205106	0.469263	0.446809	0.132012	0.23437	0.695434	0.76274	0.649311	0.478858	0.47091	0.228013	0.131843	4	2	4	4	2	2
0.17478	0.207042	0.14102	0.106048	0.363314	0.746485	0.33474	0.490822	0.799685	0.657379	0.18053	0.180449	4	4	4	4	4	4
0.121566	-0.221172	-0.0669276	0.0637151	-0.00760456	0.0557769	0.678295	0.822319	0.74443	0.512517	0.168978	-0.0671587	4	1	4	4	4	4
0.178432	0.211647	0.243293	0.277434	0.126775	0.126016	0.401825	0.664463	0.73111	0.637931	0.218943	0.200784	4	4	4	4	4	4
-0.206731	-0.310469	-0.0630435	-0.310865	0.384276	0.633238	0.255	0.018851	0.0732736	-0.232516	-0.0631328	-0.0860686	1	1	4	1	1	1
0.174739	0.185045	0.182021	0.157512	0.22945	0.524017	0.639435	0.188592	0.755445	0.724694	0.166121	0.139665	1	1	4	4	1	4
0.29201	0.330878	0.451532	0.188746	0.117812	0.386394	0.634095	0.711976	0.675086	0.289708	0.345975	0.301699	1	1	1	1	1	1
0.194093	0.335238	0.374011	0.334433	0.181199	0.422195	0.327869	0.673506	0.74597	0.497987	0.19071	0.226438	1	1	1	1	1	1
0.244626	0.315735	0.397221	0.362932	0.221614	0.30258	0.759826	0.673549	0.629187	0.29269	0.290545	0.223086	1	1	1	1	1	1
0.179448	0.209356	0.294434	0.304625	0.322368	0.207317	0.768868	0.743178	0.717464	0.313355	0.308733	0.210467	4	4	4	4	4	4
0.151345	0.206627	0.373146	0.153177	0.36912	0.486002	0.165877	0.332795	0.775677	0.397572	0.211888	0.233422	2	2	2	2	2	2
0.180654	0.313617	0.165786	0.178719	0.657759	0.734992	0.665938	0.627949	0.828726	0.665846	0.133288	0.144319	1	1	4	4	1	4
0.146667	0.163895	0.0799656	-0.0229008	-0.0787879	-0.274984	0.705302	0.753887	0.688492	0.274926	0.138462	0.131021	1	1	1	1	1	1
0.214774	0.224856	0.394699	0.158869	0.179703	0.678527	0.698616	0.208972	0.457275	0.296252	0.279541	0.337216	1	1	1	1	1	1
0.560295	0.654656	0.568067	0.616633	0.538629	0.627384	0.561628	0.689093	0.656953	0.558457	0.45285	0.476631	4	4	4	4	4	4
0.193024	0.328855	0.277759	0.152609	0.179195	0.139963	0.83263	0.795716	0.753462	0.309836	0.184211	0.253551	2	2	2	2	2	2
0.175869	0.229391	0.356396	0.157093	0.230099	0.175686	0.589059	0.719605	0.74376	0.623964	0.185007	0.188108	3	3	2	2	2	2
0.283981	0.333793	0.35905	0.160407	0.25	0.755975	0.733406	0.644768	0.299661	0.297872	0.285667	0.242882	2	3	2	3	3	3
0.205051	0.259736	0.495721	0.163369	0.185018	0.431572	0.770574	0.710299	0.701615	0.259259	0.240411	0.195482	4	4	4	4	4	4
0.198542	0.259848	0.305121	0.32539	0.290368	0.235524	0.654359	0.709882	0.628557	0.270754	0.251941	0.249095	4	4	4	4	4	4
0.672897	0.728639	0.709109	0.588904	0.114592	0.154005	0.822835	0.797818	0.740502	0.407355	0.215064	0.16806	4	3	1	4	1	3
0.169256	0.2159	0.214079	0.110873	0.244703	0.237626	0.760766	0.76846	0.787847	0.322884	0.156876	0.224009	4	4	4	4	4	4
0.390562	0.416296	0.535686	0.688867	0.562457	0.749086	0.755431	0.647799	0.72545	0.690493	0.624641	0.469697	4	4	4	4	4	4
0.259088	0.415641	0.440644	0.387347	0.259934	0.238798	0.578947	0.595232	0.641621	0.337463	0.617271	0.434917	1	1	1	1	1	1
0.476938	0.440832	0.566305	0.52076	0.657788	0.713868	0.635871	0.637015	0.703161	0.660484	0.269729	0.0919946	2	2	2	2	2	2
0.205916	0.29102	0.111614	0.17017	0.403304	0.745255	0.540005	0.442254	0.798565	0.628959	0.23393	0.265434	1	1	1	1	1	1
0.311262	0.410999	0.392557	0.360697	0.214176	0.395688	0.749942	0.71911	0.737847	0.316342	0.257653	0.256934	1	1	1	1	1	1
0.202424	0.299164	0.233508	0.1067	0.59022	0.695692	0.612789	0.412319	0.762043	0.6219	0.234344	0.227895	2	2	2	2	2	2
0.256117	0.364435	0.386151	0.142407	0.194511	0.206119	0.375154	0.772175	0.771678	0.557604	0.219461	0.244918	1	1	1	1	1	1
0.224768	0.203339	0.303335	0.263503	0.548941	0.586352	0.634169	0.662189	0.746444	0.270966	0.229046	0.19918	2	2	2	2	2	2
0.584564	0.573574	0.564153	0.605485	0.669118	0.750701	0.735821	0.721303	0.735294	0.68087	0.66779	0.597108	4	4	4	4	4	4
0.177206	0.221746	0.278674	0.32162	0.323829	0.600363	0.747739	0.75762	0.743341	0.310919	0.261458	0.212712	2	2	2	2	2	2
0.171712	0.236066	0.267375	0.210308	0.19476	0.216857	0.747881	0.638009	0.736647	0.554531	0.166355	0.159102	2	2	2	2	2	2
0.258372	0.352477	0.458721	0.534855	0.433097	0.440988	0.772602	0.69567	0.77637	0.620334	0.325724	0.294496	1	1	1	1	1	1
0.238557	0.166875	0.177264	0.0935961	0.234561	0.589546	0.776799	0.759402	0.772488	0.2419	0.630637	0.577596	1	1	1	1	1	1
0.629781	0.625793	0.6	0.606126	0.647416	0.726924	0.738845	0.718402	0.710293	0.625571	0.644595	0.63758	4	1	4	1	4	4
0.196871	0.282245	0.322453	0.163883	0.273885	-0.0672527	0.714571	0.709297	0.777023	0.397571	0.202969	0.206202	4	4	4	4	4	4
0.198298	0.238523	0.336957	0.282888	0.201987	0.669748	0.36776	0.323491	0.7687	0.686404	0.184648	0.174015	1	1	1	1	1	1
0.49784	0.541395	0.598985	0.624912	0.731775	0.772125	0.748578	0.70911	0.750415	0.663928	0.667593	0.51966	4	1	4	4	1	4
0.499567	0.517513	0.517211	0.445981	0.518565	0.557759	0.590594	0.338557	0.653653	0.563515	0.639384	0.548162	4	1	4	4	1	4
0.205642	0.239587	0.292711	0.256924	0.136421	0.111746	0.785851	0.77563	0.827717	0.669932	0.157431	0.199902	4	1	4	4	1	4
0.290761	0.381432	0.247174	0.147129	0.560343	0.697297	0.574141	0.46899	0.818919	0.574032	0.271313	0.316728	2	1	2	1	1	1
0.228341	0.259175	0.171473	0.217493	0.450102	0.565598	0.511559	0.771836	0.748229	0.637092	0.292843	0.114899	1	1	1	1	1	1
0.107518	0.100439	0.0902848	0.093148	0.0823003	0.0929003	0.0606509	0.0498177	0.102026	0.0605839	0.0694744	0.0745178	1	1	1	1	1	1
0.159705	0.0476804	0.00238663	0.0839416	-0.0549658	0.0798563	0.544755	0.772794	0.796643	0.518207	0.0844327	0.0414501	3	3	3	2	3	3
0.263784	0.253372	0.343273	0.446534	0.541493	0.407692	0.484761	0.50801	0.466869	0.39604	0.343478	0.308113	2	3	2	2	2	2
0.178709	0.207238	0.319163	0.141888	0.386768	0.319408	0.358521	0.654991	0.765552	0.523587	0.158288	0.154134	4	4	4	4	4	4
0.15692	0.338715	0.117518	0.110119	0.360234	0.702326	0.664203	0.289012	0.778257	0.638183	0.136644	0.187075	4	1	4	1	4	4
0.174922	0.131604	0.255202	0.293127	0.379443	0.142085	0.674184	0.745151	0.808516	0.530411	0.189254	0.19516	1	1	1	1	1	1
0.155422	0.434881	0.309225	0.447527	0.321142	0.443437	0.372511	0.471137	0.403067	0.340035	0.268456	0.180871	1	1	1	1	1	1
0.191924	0.282601	0.219784	0.170772	0.237212	0.577744	0.617137	0.290054	0.764033	0.652698	0.277545	0.208641	1	1	4	1	1	1
0.027611	0.230827	0.177987	-0.0300231	0.126563	0.270174	0.811773	0.805512	0.753588	0.167311	-0.0326975	-0.0478441	4	4	4	4	4	4
0.180537	0.243792	0.311268	0.304242	0.288925	0.158632	0.754989	0.787383	0.747628	0.657628	0.166955	0.187193	4	4	4	1	1	4
0.177219	0.485003	0.23268	0.196085	0.266431	0.699886	0.768088	0.701006	0.611305	0.501453	0.153873	0.176438	1	1	1	1	1	1
0.210259	0.313257	0.321953	0.276958	0.311445	0.251932	0.694268	0.651397	0.749607	0.253938	0.205751	0.208321	1	4	1	1	1	1
0.167635	0.156836	0.354316	0.445082	0.594735	0.342664	0.634528	0.586832	0.496654	0.456835	0.441073	0.271082	1	1	1	1	1	1
0.167731	0.189466	0.134511	0.192255	0.203405	0.714926	0.663495	0.351458	0.745005	0.531147	0.166622	0.159245	1	1	4	2	1	1
0.218129	0.404084	0.360961	0.130764	0.361075	0.496053	0.64765	0.743433	0.769065	0.317476	0.202875	0.211242	1	1	1	1	1	1
0.304051	0.66648	0.783408	0.724671	0.679891	-0.0161893	0.0338226	0.0919021	-0.127308	0.10098	0.659526	0.655505	2	2	2	2	2	2
0.208731	0.123986	0.119336	0.192938	0.162113	0.783098	0.707518	0.683975	0.786285	0.675206	0.345255	0.143602	1	1	1	1	1	1
0.182927	0.193736	0.138356	0.180776	0.665285	0.773007	0.539162	0.214338	0.695867	0.6415	0.221736	0.181938	3	2	3	3	3	3
0.188471	0.244204	0.130291	0.202325	0.734548	0.759146	0.443879	0.747699	0.768087	0.682692	0.197207	0.21087	1	1	1	1	1	1
0.122545	0.156061	0.296218	0.0374618	0.182015	0.424734	0.747349	0.685348	0.606865	0.30813	0.173045	0.173969	3	3	3	3	3	3
0.171388	0.177305	0.135892	0.171635	0.663148	0.752964	0.677753	0.586004	0.823529	0.666952	0.201327	0.178656	2	2	2	2	2	2
0.191191	0.328751	0.347783	0.199534	0.174119	0.781388	0.277455	0.359167	0.769378	0.626718	0.167969	0.209554	1	1	1	1	1	1
0.173664	0.229641	0.226383	0.193732	0.266541	0.217219	0.730106	0.69436	0.711622	0.467282	0.247195	0.320501	2	2	2	2	2	2
0.202964	0.379291	0.203552	0.113217	0.480528	0.757492	0.321154	0.636118	0.775398	0.663011	0.220998	0.217738	1	1	1	1	1	1
0.194326	0.27027	0.355164	0.295193	0.217064	0.257849	0.696381	0.704926	0.74747	0.276896	0.21022	0.207951	1	4	1	4	1	1
0.195374	0.284575	0.104923	0.118769	0.595525	0.661078	0.520386	0.516577	0.81697	0.612008	0.166281	0.177592	1	4	1	4	1	1
0.165248	0.20054	0.199837	0.176403	0.259309	0.618082	0.686898	0.155516	0.754168	0.73722	0.223159	0.17435	1	1	1	1	1	1
0.164347	0.20979	0.315252	0.327452	0.231783	0.330719	0.589758	0.734034	0.754653	0.660945	0.221891	0.201411	1	2	1	1	1	1
0.319472	0.395039	0.303764	0.156991	0.126955	0.324437	0.766484	0.732015	0.738346	0.305657	0.19163	0.17421	1	1	1	1	1	1
0.185549	0.328446	0.339257	0.179591	0.552246	0.76883	0.348245	0.559783	0.768442	0.63815	0.177749	0.212121	2	2	2	2	2	2
