# Supplementary material for: Tracking and analyzing the spatio-temporal changes of rice planting structure in Poyang Lake using multi-model fusion method with sentinel-2 multi temporal data
Source: PLoS One. 2025 Apr 7;20(4):e0320781. doi: 10.1371/journal.pone.0320781 (PMC11975077; doi:10.1371/journal.pone.0320781)
Supplement: S2 File — (ZIP) [file pone.0320781.s002.zip › Raw Data/Spatial distribution map of rice planting structure in Poyang Lake area from 2018 to 2023.(Figure 7)/2021.tif.aux.xml]

<PAMDataset>
  <PAMRasterBand band="1">
    <Histograms>
      <HistItem>
        <HistMin>1</HistMin>
        <HistMax>3</HistMax>
        <BucketCount>256</BucketCount>
        <IncludeOutOfRange>1</IncludeOutOfRange>
        <Approximate>0</Approximate>
        <HistCounts>0|7256000|24105343|3158013|0|0|0|0|0|0|0|0|0|0|0|0|0|0|0|0|0|0|0|0|0|0|0|0|0|0|0|0|0|0|0|0|0|0|0|0|0|0|0|0|0|0|0|0|0|0|0|0|0|0|0|0|0|0|0|0|0|0|0|0|0|0|0|0|0|0|0|0|0|0|0|0|0|0|0|0|0|0|0|0|0|0|0|0|0|0|0|0|0|0|0|0|0|0|0|0|0|0|0|0|0|0|0|0|0|0|0|0|0|0|0|0|0|0|0|0|0|0|0|0|0|0|0|0|0|0|0|0|0|0|0|0|0|0|0|0|0|0|0|0|0|0|0|0|0|0|0|0|0|0|0|0|0|0|0|0|0|0|0|0|0|0|0|0|0|0|0|0|0|0|0|0|0|0|0|0|0|0|0|0|0|0|0|0|0|0|0|0|0|0|0|0|0|0|0|0|0|0|0|0|0|0|0|0|0|0|0|0|0|0|0|0|0|0|0|0|0|0|0|0|0|0|0|0|0|0|0|0|0|0|0|0|0|0|0|0|0|0|0|0|0|0|0|0|0|0|0|0|0|0|0|0</HistCounts>
      </HistItem>
    </Histograms>
  </PAMRasterBand>
</PAMDataset>
