# Supplementary material for: Tracking and analyzing the spatio-temporal changes of rice planting structure in Poyang Lake using multi-model fusion method with sentinel-2 multi temporal data
Source: PLoS One. 2025 Apr 7;20(4):e0320781. doi: 10.1371/journal.pone.0320781 (PMC11975077; doi:10.1371/journal.pone.0320781)
Supplement: S2 File — (ZIP) [file pone.0320781.s002.zip › Raw Data/Spatial distribution map of rice planting structure in Poyang Lake area from 2018 to 2023.(Figure 7)/2021.tif.xml]

<?xml version="1.0" encoding="UTF-8"?>
<metadata xml:lang="zh"><Esri><CreaDate>20250211</CreaDate><CreaTime>10425000</CreaTime><ArcGISFormat>1.0</ArcGISFormat><SyncOnce>TRUE</SyncOnce><DataProperties><lineage><Process ToolSource="d:\ksoftware\desktop10.8\ArcToolbox\Toolboxes\Spatial Analyst Tools.tbx\Reclassify" Date="20250211" Time="100053">Reclassify 21.tif Value "1 2;2 1;3 3" H:\envi机器学习\21结果\2021.tif DATA</Process></lineage><itemProps><itemLocation><linkage Sync="TRUE">file://\\PC-20230215SMTB\H\原始数据\2021.tif</linkage><protocol Sync="TRUE">Local Area Network</protocol></itemLocation></itemProps><copyHistory><copy source="H:\envi机器学习\21结果\2021.tif" dest="\\PC-20230215SMTB\H\原始数据\2021.tif" date="20250211" time="10425000"></copy></copyHistory></DataProperties></Esri></metadata>
