# Supplementary material for: Tracking and analyzing the spatio-temporal changes of rice planting structure in Poyang Lake using multi-model fusion method with sentinel-2 multi temporal data
Source: PLoS One. 2025 Apr 7;20(4):e0320781. doi: 10.1371/journal.pone.0320781 (PMC11975077; doi:10.1371/journal.pone.0320781)
Supplement: S2 File — (ZIP) [file pone.0320781.s002.zip › Raw Data/Spatial distribution map of rice planting structure in Poyang Lake area from 2018 to 2023.(Figure 7)/2023.tfw]

0.0000962906
0.0000000000
0.0000000000
-0.0000962906
115.3751023989
29.8455286827
