# Supplementary material for: Tracking and analyzing the spatio-temporal changes of rice planting structure in Poyang Lake using multi-model fusion method with sentinel-2 multi temporal data
Source: PLoS One. 2025 Apr 7;20(4):e0320781. doi: 10.1371/journal.pone.0320781 (PMC11975077; doi:10.1371/journal.pone.0320781)
Supplement: S2 File — (ZIP) [file pone.0320781.s002.zip › Raw Data/Machine learning Model.txt]

import pandas as pd
from glob import glob
import os

# Load training dataset
df1 = pd.read_excel(r'**.csv')  # Load data
df = df1.dropna()  # Remove rows with missing values
X_train = df.iloc[:, 0:12].values  # Features (columns 0 to 11)
y_train = df.iloc[:, 12].values  # Labels (column 12)

# Machine learning models
from sklearn.neighbors import KNeighborsClassifier
KNN = KNeighborsClassifier(n_neighbors=7,
                           weights='uniform',
                           algorithm='auto',
                           leaf_size=65,
                           p=2,
                           metric='minkowski',
                           metric_params=None,
                           n_jobs=None)

from sklearn.ensemble import RandomForestClassifier, GradientBoostingClassifier  # Import GBDT
RF = RandomForestClassifier(n_estimators=500, max_depth=5, max_features=None, random_state=1)
GBDT = GradientBoostingClassifier(n_estimators=200, learning_rate=0.1, max_depth=3, random_state=1)  # GBDT model

from sklearn import svm
SVM = svm.SVC(kernel='rbf', gamma=1, decision_function_shape='ovo', C=0.8)

# Train the models
model1 = GBDT.fit(X_train, y_train)  # Train Gradient Boosting model
model2 = KNN.fit(X_train, y_train)  # Train K-Nearest Neighbors model
model3 = RF.fit(X_train, y_train)   # Train Random Forest model
model4 = SVM.fit(X_train, y_train)  # Train Support Vector Machine model

# Load prediction datasets and loop through them
i = 0
for data_file in glob(r'**.csv')[i:]:  # Prediction dataset folder location
    print(data_file, i)
    index = os.path.splitext(os.path.split(data_file)[1])[0]  # Extract index from file name
    df2 = pd.read_csv(data_file)  # Load data
    df3 = df2.iloc[:, 0:12].dropna()  # Remove rows with missing values
    print(df3, '\n')
    X_test = df3.values  # Features of the test data
    i += 1

    # Apply the models to make predictions
    y_pred1 = model1.predict(X_test)
    y_pred2 = model2.predict(X_test)
    y_pred3 = model3.predict(X_test)
    y_pred4 = model4.predict(X_test)

    # Output the results to CSV files
    result1 = pd.DataFrame(y_pred1)
    result1.to_csv(r"**\GBDT-" + index + ".csv")
    
    result2 = pd.DataFrame(y_pred2)
    result2.to_csv(r"**\KNN-" + index + ".csv")
    
    result3 = pd.DataFrame(y_pred3)
    result3.to_csv(r"**\RF-" + index + ".csv")
    
    result4 = pd.DataFrame(y_pred4)
    result4.to_csv(r"**\SVM-" + index + ".csv")
