# Supplementary material for: Tracking and analyzing the spatio-temporal changes of rice planting structure in Poyang Lake using multi-model fusion method with sentinel-2 multi temporal data
Source: PLoS One. 2025 Apr 7;20(4):e0320781. doi: 10.1371/journal.pone.0320781 (PMC11975077; doi:10.1371/journal.pone.0320781)
Supplement: S2 File — (ZIP) [file pone.0320781.s002.zip › Raw Data/Scoring Strategy.txt]

import pandas as pd

# Define the score for each model on the categories
scores = {
    'KNN': [85, 85, 85, 85],  # Model a scores for categories 1, 2, 3, 4
    'RF': [87, 87, 87, 87],  # Model b scores for categories 1, 2, 3, 4
    'SVM': [89, 89, 89, 89],  # Model c scores for categories 1, 2, 3, 4
    'GBDT': [90, 90, 90, 90],  # Model d scores for categories 1, 2, 3, 4
}

# Define the categories
categories = ['1', '2', '3', '4']

# Read the CSV file, assume the file name is 'model_predictions.csv'
df = pd.read_csv('model_predictions.csv')

# Function to calculate the final classification for each sample
def calculate_final_classification(predictions, scores):
    final_results = []
    
    # Iterate through each sample
    for i in range(len(predictions)):
        # Initialize a dictionary to store scores for each category
        category_scores = {category: 0 for category in categories}
        
        # Accumulate scores based on the predictions of each model
        for model in ['a', 'b', 'c', 'd']:
            category = predictions[model][i]  # The prediction of the current model for the current sample
            category_scores[category] += scores[model][categories.index(category)]  # Add the score for the predicted category
        
        # Select the category with the highest score
        final_class = max(category_scores, key=category_scores.get)
        final_results.append(final_class)
    
    return final_results

# Get the classification results of all models from the CSV
predictions = {
    'a': df['KNN'].tolist(),  # Predictions from model a
    'b': df['RF'].tolist(),  # Predictions from model b
    'c': df['SVM'].tolist(),  # Predictions from model c
    'd': df['GBDT'].tolist(),  # Predictions from model d
}

# Perform classification
final_classifications = calculate_final_classification(predictions, scores)

# Add the final classification results to the DataFrame
df['Scoring Strategy'] = final_classifications
print(df)

# Save the final results to a new CSV file
df.to_csv('final_classifications.csv', index=False)
