# Supplementary material for: Tracking and analyzing the spatio-temporal changes of rice planting structure in Poyang Lake using multi-model fusion method with sentinel-2 multi temporal data
Source: PLoS One. 2025 Apr 7;20(4):e0320781. doi: 10.1371/journal.pone.0320781 (PMC11975077; doi:10.1371/journal.pone.0320781)
Supplement: S2 File — (ZIP) [file pone.0320781.s002.zip › Raw Data/The labeling data of field survey (Figure 2a)/Single.shp.xml]

<?xml version="1.0" encoding="UTF-8"?>
<metadata xml:lang="zh"><Esri><CreaDate>20250211</CreaDate><CreaTime>14513700</CreaTime><ArcGISFormat>1.0</ArcGISFormat><SyncOnce>TRUE</SyncOnce><DataProperties><lineage><Process ToolSource="d:\ksoftware\desktop10.8\ArcToolbox\Toolboxes\Spatial Analyst Tools.tbx\ExtractMultiValuesToPoints" Date="20240518" Time="154004">ExtractMultiValuesToPoints fenl "svm.tif svm;dec.tif dec;knn.tif knn;rf.tif rf" NONE</Process></lineage><itemProps><itemLocation><linkage Sync="TRUE">file://\\PC-20230215SMTB\H\Raw Data\The labeling data of field survey\Single</linkage><protocol Sync="TRUE">Local Area Network</protocol></itemLocation></itemProps><copyHistory><copy source="H:\pyh\points\Single" dest="\\PC-20230215SMTB\H\Raw Data\The labeling data of field survey\Single" date="20250211" time="14513700"></copy></copyHistory></DataProperties></Esri></metadata>
