# Supplementary material for: Tracking and analyzing the spatio-temporal changes of rice planting structure in Poyang Lake using multi-model fusion method with sentinel-2 multi temporal data
Source: PLoS One. 2025 Apr 7;20(4):e0320781. doi: 10.1371/journal.pone.0320781 (PMC11975077; doi:10.1371/journal.pone.0320781)
Supplement: S2 File — (ZIP) [file pone.0320781.s002.zip › Raw Data/Visual Interpretation Sample Set (Figure 2b)/Other.shp.xml]

<?xml version="1.0" encoding="UTF-8"?>
<metadata xml:lang="zh"><Esri><CreaDate>20250211</CreaDate><CreaTime>15003300</CreaTime><ArcGISFormat>1.0</ArcGISFormat><SyncOnce>TRUE</SyncOnce><DataProperties><lineage><Process ToolSource="d:\ksoftware\desktop10.8\ArcToolbox\Toolboxes\Spatial Analyst Tools.tbx\ExtractMultiValuesToPoints" Date="20240623" Time="231047">ExtractMultiValuesToPoints 其他 "2021_01_ndvi.tif 2021_01_nd;2021_02_ndvi.tif 2021_02_nd;2021_03_ndvi.tif 2021_03_nd;2021_04_ndvi.tif 2021_04_nd;2021_05_ndvi.tif 2021_05_nd;2021_06_ndvi.tif 2021_06_nd;2021_07_ndvi.tif 2021_07_nd;2021_08_ndvi.tif 2021_08_nd;2021_09_ndvi.tif 2021_09_nd;2021_10_ndvi.tif 2021_10_nd;2021_11_ndvi.tif 2021_11_nd;2021_12_ndvi.tif 2021_12_nd" NONE</Process></lineage><itemProps><itemLocation><linkage Sync="TRUE">file://\\PC-20230215SMTB\H\Raw Data\Visual interpretation\Other</linkage><protocol Sync="TRUE">Local Area Network</protocol></itemLocation></itemProps><copyHistory><copy source="H:\envi机器学习\样本类别\Other" dest="\\PC-20230215SMTB\H\Raw Data\Visual interpretation\Other" date="20250211" time="15003300"></copy></copyHistory></DataProperties></Esri></metadata>
