# Supplementary material for: Tracking and analyzing the spatio-temporal changes of rice planting structure in Poyang Lake using multi-model fusion method with sentinel-2 multi temporal data
Source: PLoS One. 2025 Apr 7;20(4):e0320781. doi: 10.1371/journal.pone.0320781 (PMC11975077; doi:10.1371/journal.pone.0320781)
Supplement: S2 File — (ZIP) [file pone.0320781.s002.zip › Raw Data/Visual Interpretation Sample Set (Figure 2b)/Regenerated.shp.xml]

<?xml version="1.0" encoding="UTF-8"?>
<metadata xml:lang="zh"><Esri><CreaDate>20250211</CreaDate><CreaTime>15003300</CreaTime><ArcGISFormat>1.0</ArcGISFormat><SyncOnce>TRUE</SyncOnce><DataProperties><itemProps><itemLocation><linkage Sync="TRUE">file://\\PC-20230215SMTB\H\Raw Data\Visual interpretation\Regenerated</linkage><protocol Sync="TRUE">Local Area Network</protocol></itemLocation></itemProps><copyHistory><copy source="H:\envi机器学习\样本类别\Regenerated" dest="\\PC-20230215SMTB\H\Raw Data\Visual interpretation\Regenerated" date="20250211" time="15003300"></copy></copyHistory></DataProperties></Esri></metadata>
